# Supplementary material for: Computational SNP Analysis and Molecular Simulation Revealed the Most Deleterious Missense Variants in the NBD1 Domain of Human ABCA1 Transporter
Source: Int J Mol Sci. 2020 Oct 14;21(20):7606. doi: 10.3390/ijms21207606 (PMC7589834; doi:10.3390/ijms21207606)
Supplement: Supplementary file 1 [file ijms-21-07606-s001.zip]

Archive with 4 entries (4 files):
- Supplementary Files/Supplementary File 1..xlsx
- Supplementary Files/Supplementary File 2.pdf
- Supplementary Files/Supplementary File 3.docx
- Supplementary Files/Supplementary File Caption.docx
