# Supplementary material for: Computational SNP Analysis and Molecular Simulation Revealed the Most Deleterious Missense Variants in the NBD1 Domain of Human ABCA1 Transporter
Source: Int J Mol Sci. 2020 Oct 14;21(20):7606. doi: 10.3390/ijms21207606 (PMC7589834; doi:10.3390/ijms21207606)
Supplement: Supplementary file 1 [file ijms-21-07606-s001.zip › Supplementary Files/Supplementary File 1..xlsx]

## Sheet: Sheet1
rsIDs	Substitution	SIFT Score	HumDiv	HumVar	Imutant 3	PANTHER	PROVEAN	SNP & GO	PhD-SNP	PredictSNP	MAPP
rs2066714	I883M	0.27	0.002	0.002	-0.82	0.699074	-0.092	0.031	0.085	N
rs2066715	V825I	1	0	0.001	0.46	0.75	0.219	0.041	0.08	N
rs2066718	V771M	1	0.074	0.034	-0.22	0.484357	0.645	0.076	0.194	N
rs2230806	R219K	1	0	0	-1.74	0.75	0.014	0.1	0.205	N
rs2230808	K1587R	0.38	0.018	0.034	-1.16	0	-0.222		0.171	N
rs2853578	Q597R	0	1	0.996	-0.65	0	-3.693	0.865	0.916	D
rs9282541	R230C	0.16	1	1	-0.35	0.561993	-0.489	0.315	0.616	N
rs33918808	E1172D	0.6	0	0	-0.47	0	-0.49	0.055	0.139	N
rs9282543	V399A	0.83	0.001	0.003	-1.13	0	0.2	0.019	0.091	N
rs13306073	V1096I	0.56	0.109	0.071	0.7	0.711806	0.744	0.03	0.186	N
rs28933692	D1099Y	0	0	0	-1.5	0	-8.661	0.899	0.944	D
rs28933692	D1099N	0	1	1	-2.34	0	-4.815	0.77	0.765	D
rs28937313	N935S	0	1	1	-0.99	0	-4.365	0.763	0.768	D	D
rs28937314	N935D	0	0.989	0.831	-1.84	0	-4.498	0.802	0.8	D	D
rs28937314	N935H	0	1	0.983	-1.08	0	-4.515	0.793	0.827	D	D
rs28937314	N935S	0.36	0.228	0.078	-0.9	0	-0.352		0.768
rs35207495	E868K	0.54	1	0.051	-0.51	0	-0.803	0.235	0.134	N
rs35819696	T774P	0.38	0	0.003	-0.47	0.556713	-0.675	0.34	0.693	N
rs76881554	S1181F	0.04	0.132	0.042	-0.37	0.686627	-3.036	0.499	0.412	D
rs114620717	A697T	0.82	0.88	0.416	-0.75	0	-0.187	0.073	0.09	N
rs137854494	C1477R	0	1	1	-0.22	0	-10.723		0.885	D
rs137854495	A937V	0	1	0.991	-0.76	0	-3.655	0.736	0.883	D	D
rs137854496	W590L	0	0.974	0.841	-0.73	0	-7.887	0.832	0.438	N
rs137854496	W590S	0.07	0.989	0.889	-1.48	0	-8.439	0.845	0.548	D
rs137854497	S1506L	0.03	1	0.996	-0.12	0	-5.79		0.783	D
rs137854498	R1680W	0	1	1	-1.21	0	-7.058		0.846	D
rs137854499	F2009S	0	0.96	0.811	-1.33	0.566866	-4.06		0.846	D
rs137854500	D1289N	0.45	0.615	0.339	-1.31	0.645423	-0.167	0.102	0.25	N
rs137854501	R2081W	0	1	0.998	-0.28	0	-6.907		0.901	D	N
rs138422574	V1674I	0.02	0.126	0.053	-0.33	0.670915	0.421		0.101	N
rs138880920	K776N	0.03	0.998	0.985	-1.1	0	-3.567	0.686	0.664	D
rs140365800	D1018G	0.02	0.999	0.992	-0.55	0	-6.636	0.539	0.4	N
rs142688906	R1925Q	0.29	0.046	0.006	-1.39	0.680556	-1.331		0.284	N
rs143180998	A1182T	0.53	0	0.001	-0.49	0.665509	-0.199	0.246	0.206	N
rs147675550	R496W	0.03	0.921	0.209	-0.93	0.483198	-3.336	0.473	0.684	D
rs150125857	R1680Q	0	1	0.997	-1.8	0	-3.384		0.701	D
rs187652566	C887F	0.86	0	0.002	0.26	0.486111	0.485	0.407	0.256	N
rs200030513	A343V	0.36	0	0.001	0.27	0.713789	-1.04	0.073	0.141	N
rs200030513	A343G	0.42	0	0.001	-0.94	0.645423	-0.706	0.122	0.198	N
rs200572505	H263D	0.68	0	0	-1.37	0.680556	1.422	0.1	0.209	N
rs201599169	R666W	0	1	1	-0.88	0	-7.651	0.846	0.902	D
rs201879964	L1408F	0.2	0.08	0.443	-0.22	0	-1.548	0.338	0.902	N
rs374190304	R638Q	0.02	0.998	0.957	-0.14	0	-2.815	0.549	0.227	N
rs538614702	T1399S	0.38	0	0.002	-1.1	0.713789	0.536	0.03	0.118	N
rs559110055	M281T	0.07	0.243	0.065	-0.29	0.665509	-2.206	0.232	0.591	N
rs752051518	G2062R	0.15	0.552	0.146	-0.79	0.566866	-1.249		0.687	N	N
rs759114091	K1957T	0	0.992	0.917	-1.9	0	-5.108		0.477	D
rs760786920	R1342W	0	1	1	-0.12	0	-7.405	0.844	0.918	D
rs868096941	P1938L	0.07	0.911	0.459	0.42	0.486111	-6.984		0.324	N
rs886063305	Y2037N	0.01	0.973	0.879	-2.29	0.610778	-6.8		0.709	D	N
rs886063307	F1329V	0.22	0.137	0.061	-0.05	0.563657	-3	0.345	0.502	N
rs886063308	K1278R	0.57	0	0.001	-0.13	0.713789	0.345	0.025	0.049	N
rs886063309	C1110W	0.18	0.997	0.94	-1.44	0.744	-3.236	0.692	0.681	D
rs886063312	P715T	0.01	0.992	0.982	-1.95	0	-6.31	0.465	0.213	D
rs1883024	L1648P	0	0.995	0.961	0.06	0.515046	-4.575		0.627
rs1997618	I1555T	0.01	0.797	0.439	-1.53	0.556713	-2.114		0.345	N
rs2472458	D831N	0.02	1	0.999	-1.47	0	-4.37	0.593	0.619	D
rs2482437	E1005K	0.85	0.016	0.026	-0.61	0.643519	-0.211	0.289	0.39	N	N
rs2853574	R587W	0	1	1	0.2	0	-5.287	0.855	0.761	D
rs2853577	L2168P	0.01	0.999	0.984	-1.97	0.561993	-3.621		0.854	D	D
rs4131108	M415L	1	0.001	0.002	-0.24	0	-0.228	0.126	0.33	N
rs13306068	I546V	0.42	0	0	0.68	0.713789	0.19	0.017	0.077	N
rs13306072	V1054I	0.05	0.985	0.951	0.41	0	-0.872	0.148	0.174	N
rs41436749	S1255R	0.57	0.005	0.027	-0.3	0.563657	-2.248	0.465	0.382	N
rs74913556	S1536F	0	1	0.998	0.2	0	-5.454		0.872	D
rs75972547	F950S	0	0.999	0.995	-0.73	0.606786	-6.273	0.462	0.372	N	N
rs77248100	V654G	0	0.637	0.433	-0.99	0.654	-4.306	0.45	0.503	D
rs79128169	F2082V	0.03	0.594	0.266	-0.68	0.633102	-4.454		0.521	N	N
rs79943691	G788W	0	1	1	-1.39	0	-7.325	0.763	0.793	D
rs80246756	V408G	0.02	0.081	0.101	-2.53	0.662	-1.793	0.206	0.57	N
rs113058638	V380I	0.59	0	0.001	-0.34	0.713789	0.111	0.036	0.091	N
rs114719973	E1916A	0.02	0.021	0.027	-0.74	0.635417	-3.346		0.249	N
rs115216814	S212T	0.4	0.037	0.028	-0.73	0.665509	-0.517	0.034	0.12	N
rs116034780	R1417H	0.06	0.971	0.837	-0.47	0.483198	-2.673	0.706	0.47	N
rs138033216	Y1921H	0.02	1	0.986	-1.37	0	-4.549		0.712	D
rs138056193	E1253K	0.06	0.139	0.048	-0.96	0.563657	-2.454	0.113	0.159	N
rs138271089	V724M	0.06	0.945	0.833	-0.98	0.561993	-1.101	0.079	0.136	N
rs138487227	K401Q	0.49	0.003	0.007	-0.3	0.643519	-0.203		0.136	N
rs138734266	I1239V	0.31	0.019	0.078	0.29	0.711806	-0.475	0.147	0.061	N
rs138735406	R999C	0.23	0.264	0.127	-0.47	0	-5.067	0.675	0.812
rs138735406	R999G	0.42	0.994	0.969	-1.26	0	-4.25	0.481	0.605	N	N
rs138992952	I35V	0.04	0.075	0.066	-1.25	0	-0.784	0.076	0.349	N
rs139363994	R1839H	0.72	0.004	0.006	-1.15	0	0.558		0.231	N
rs139363994	R1839C	1	0	0.001	-0.11	0.713789	0.428		0.531	N
rs139734524	R672Q	0.07	0.977	0.832	-0.67	0	-1.815	0.385	0.502	D
rs140130551	T1175M	0.12	0.933	0.432	-0.31	0	-0.793		0.184	N
rs141021096	A1046D	0	1	0.999	-1.91	0	-5.688	0.794	0.929	D
rs141420090	L184W	0.16	0.928	0.447	-0.46	0.566866	-1.001	0.252	0.647	N
rs141420090	L184S	0	0.006	0.007	-1.43	0.670915	-0.067	0.16	0.453	N
rs141524140	D444E	1	0	0	-1.51	0.713789	-0.054	0.064	0.156	N
rs142374413	R666Q	0	1	1	-1.36	0	-3.825	0.739	0.552	D
rs142382023	A1756T	0.01	0.938	0.81	-0.4	0	-2.668		0.308	N
rs142625938	P248A	0.87	0	0	-1.1	0.705678	-0.636	0.035	0.106	N
rs142877738	E1172G	0.44	0.001	0.003	-1.38	0	-0.575	0.051	0.179	N
rs142932028	N2119Y	0	0.997	0.96	-0.8	0	-5.834		0.762	D	N
rs143391593	N820S	1	0	0.001	-0.42	0.705678	0.831	0.03	0.088	N
rs143536569	A1631V	0.5	0.305	0.401	-1.76	0	-0.626		0.103	N
rs143548532	R2189G	0.01	0.282	0.142	-2.13	0.483198	-4.321		0.232	N	N
rs143626002	S780T	0.03	1	0.996	-1.21	0	-2.359	0.541	0.442	D
rs143626002	S780N	0.01	1	0.996	-1.5	0	-2.691	0.747	0.66	D
rs144161320	A1544S	0.43	0	0.002	-0.61	0.705678	-0.113		0.157	N
rs144161320	A1544P	0.24	0	0.003	-0.14	0.556713	-0.901		0.439	N
rs144568616	E226G	0	0.009	0.019	-1.07	0.635417	-2.234	0.26	0.649	N
rs144588452	V2244I	0.49	0.004	0.002	0.43	0	-0.329		0.064	N
rs144923927	T1242M	0	1	0.993	-0.04	0	-5.62	0.716	0.759	D
rs145105484	M674L	0.01	0.711	0.534		0	-2.419	0.408	0.833	D
rs145582736	E815G	0.22	0.022	0.072	-0.68	0	-3.173	0.454	0.151	N
rs145689805	S1376G	0.21	0	0.007	-2.82	0.561993	-1.608	0.216	0.322	N
rs145773170	Q205R	0.54	0	0	-0.04	0.713789	0.838	0.034	0.108	N
rs146024599	F1573S	0.13	0.132	0.065	-0.4	0	-0.743		0.617	D
rs146146654	A391S	0.24	0.79	0.318	-1.48	0.643519	-1.209	0.332	0.575	N
rs146451230	G1049R	0	1	1	0.1	0	-7.337	0.789	0.9	D
rs146454861	Y835H	0	0.989	0.967	-1.77	0	-4.484	0.688	0.839	D
rs146934490	W1699C	0	1	1	-1.79	0	-11.944		0.933	D
rs147743782	R1341T	0.72	0.017	0.016	0.01	0.480324	-1.675	0.194	0.493	N
rs148314522	D446E	0.94	0	0	-0.79	0.713789	0.336	0.099	0.251	N
rs148328750	N1185S	1	0.001	0.002	-0.38	0.680556	0.738	0.149	0.139	N
rs148328750	N1185T	0.38	0.006	0.004	-0.49	0.572422	-0.159	0.199	0.211	N
rs148416294	R306H	0.1	0.998	0.899	-1.77	0	-1.092	0.177	0.457	N
rs148767075	D917N	0.25	0.603	0.1	-1.36	0	-1.873	0.629	0.487	N	N
rs148781527	K1761T	0.24	0.009	0.038	-1.16	0.564815	-0.345		0.371	N
rs149042968	G1321A	0.01	0.986	0.936	-0.55	0.640046	-5.392	0.772	0.674	D
rs149241786	G315W	0	1	0.997	0.04	0	-4.651	0.595	0.883	D
rs149241786	G315R	0.01	0.919	0.518	-0.14	0	-3.623	0.542	0.814	D
rs149491765	C3F	1	0	0	0.06	0.713789	3.436	0.034	0.039	N
rs149491765	C3S	0.12	0.001	0.005	-0.42	0.75	-0.338	0.053	0.09	N
rs149491765	C3Y	0.77	0	0	-0.2	0.713789	1.973	0.072	0.103	N
rs149671492	I1084V	0.38	0.296	0.241	-1.13	0	-0.541	0.153	0.178	N
rs149919853	T515A	0.16	0.068	0.04	-0.67	0.669757	-1.416	0.204	0.361	N
rs150283412	K2040E	0.11	0.42	0.243	-0.56	0.563657	-1.696		0.67	N	N
rs150371991	R999G	0.74	0.231	0.231	0.36	0	-3.892	0.685	0.605
rs150371991	R999L	0.57	0.231	0.231	0.28	0	-3.892	0.685	0.765	N	N
rs150371991	R999C	0.57	0.231	0.231	0.28	0	-3.892		0.812	D	D
rs150448790	R437W	0	1	0.991	-1.23	0.734	-5.32	0.31	0.725	D
rs150801208	V1858M	0.02	0.905	0.305	0.35	0.480324	-1.455		0.475	N
rs151167856	I560T	0	0.974	0.829	-0.98	0	-3.154	0.699	0.593	D
rs151175933	R1273L	0.53	0.014	0.007	-0.73	0.711806	-1.161	0.193	0.469	N
rs151175933	R1273Q	0.64	0.084	0.007	-1.27	0.670915	-0.162	0.115	0.269	N
rs183293176	V481L	0.43	0	0.001	-0.92	0.705678	-0.357	0.039	0.074	N
rs189206655	A1407T	0.1	0.099	0.119	-1.41	0	-1.269	0.281	0.335	N
rs192935024	L1041V	0	1	0.999	-0.11	0	-2.844	0.627	0.687	D
rs193087674	R1344W	0.01	1	0.993	-0.27	0.744	-3.873	0.485	0.442	N
rs199544035	T1427M	0.23	0.001	0.005	-1.14	0	0.494	0.158	0.055	N
rs199571829	R638W	0	1	0.999	0.32	0	-6.014	0.684	0.59	D
rs199604917	R2030Q	1	0.302	0.032	-0.41	0.556713	0.025		0.265	N	N
rs199655961	A594T	0.16	0.03	0.02	-2.32	0.669757	-1.64	0.084	0.232	N
rs199668464	T1399M	0.03	0.001	0.003	-0.53	0.75	-0.511	0.021	0.204	N
rs199734772	R1195Q	0.23	0.285	0.044	-0.59	0	-1.346	0.317	0.261	N
rs199829507	D1263E	0.63	0.002	0.003	-0.5	0.680556	-1.267	0.09	0.128	N
rs199853616	S1280R	0.38	0.017	0.009	0.08	0	-0.853	0.146	0.423	N
rs199916575	R443K	0.47	0	0	-0.33	0.75	0.249	0.073	0.121	N
rs200269109	I1911T	0.02	0.005	0.006	-0.5	0.484357	-3.718		0.371	N
rs200426848	L2187P	0	1	0.998	-0.24	0	-5.773		0.797	D	D
rs200426848	L2187Q	0	1	0.995	-0.37	0	-5.053		0.551	D	N
rs200447864	A746G	0.01	1	1	-2.05	0	-3.714	0.712	0.776	D
rs200664068	S1157N	0.45	0.04	0.022	-0.61	0	-1.21	0.026	0.088	N
rs200788099	A2028V	0.01	0.419	0.146	-0.19	0.515046	-2.704		0.17	N
rs200831433	M1012I	0.85	0.001	0.008	-0.65	0.711806	-1.417	0.306	0.2	N	N
rs200928212	V589I	1	0.006	0.004	0.34	0.713789	0.113	0.059	0.059	N
rs201134913	P250L	0.68	0	0	-0.52	0.75	0.309	0.071	0.201	N
rs201434996	F632C	0	1	0.998	-1.56	0	-7.644	0.814	0.802	D
rs201447364	Q188K	0.92	0	0.001	-0.6	0.75	-0.562	0.215	0.463	N
rs201586430	F426L	0.06	0.999	0.94	0.56	0	-4.369	0.183	0.585	D
rs201642049	A779S	0.12	0.877	0.892	-1.44	0.633102	-2.2	0.183	0.312	N
rs201642049	A779P	0.04	0.978	0.945	-0.83	0.472222	-3.584	0.663	0.734	D
rs201642049	A779T	0.03	0.483	0.411	-1.08	0.643519	-2.294		0.31	N
rs201746450	A795S	0.64	0.011	0.07	-1.48	0	-0.787	0.177	0.264	N
rs201816962	K613E	1	0	0.002	-0.99	0.711806	-0.174	0.42	0.325	N
rs201876980	K1250R	0.17	0.101	0.118	-1.69	0	-2.48	0.429	0.159	N
rs201989320	R500H	0.07	0.051	0.013	-0.85	0	-1.415	0.456	0.439	N
rs367648567	R437Q	0.38	0.8	0.088	-1.82	0.640046	-1.642	0.106	0.281	N
rs367658137	R1283C	0.14	0.001	0.001	-0.38	0.652695	-1.931	0.285	0.515	N
rs368951069	L2032M	0.11	0.986	0.897	-1.38	0	-1.592		0.314	N	D
rs369098049	P2150L	0	0.602	0.068	-1.49	0	-5.917		0.357	N	N
rs369098049	P2150A	1	0	0.001		0.75	0.136		0.172
rs369476391	S2182F	0.29	0.84	0.578	-0.35	0.660679	-2.426		0.55	N	N
rs369574889	D462G	0.46	0.263	0.071	-1.4	0	-0.895	0.183	0.531	N
rs369785854	P641L	0	1	1	0.11	0	-9.266	0.778	0.846	D
rs369799944	L214F	0.01	0.002	0.004	-0.93	0.645423	-1.8	0.132	0.435	N
rs369985671	R306G	0.32	0.029	0.04	-2.08	0	-1.503	0.233	0.538	N
rs370103164	V1773M	0.01	0.949	0.617	0.04	0	-1.727		0.371	N
rs370223805	R369L	0	0.988	0.911	0.42	0	-3.944	0.307	0.708	N
rs370223805	R369H	0	0.999	0.937	-0.47	0	-3.037	0.191	0.49	N
rs370414528	P855S	0.01	0.992	0.97	-1.65	0.616454	-6.706	0.65	0.506	D
rs370806603	D441N	0.24	0	0	-1.54	0.711806	0.281	0.101	0.326	N
rs370942062	D581E	0.01	0.864	0.38	-2	0	-2.424	0.583	0.304	N
rs371168450	P1059S	0	1	1	-0.53	0	-7.485	0.776	0.863	D
rs371187966	R1082C	0	1	1	-0.92	0	-7.603	0.775	0.84	D
rs371447248	F346L	0.42	0	0	-0.02	0.713789	1.032	0.039	0.102	N
rs371460659	D1258Y	0.01	0.992	0.942	-0.8	0.678	-3.813	0.466	0.539	D
rs371460659	D1258N	0.13	0.992	0.889	-1.32	0.563657	-1.859	0.131	0.21	N
rs371810744	N1185K	0.49	0.002	0.01	-0.33	0.572422	-0.364		0.298	N
rs371939318	F1285L	0.36	0	0.001	0.23	0.711806	0.429	0.051	0.102	N
rs372143890	Q849R	0.01	0.939	0.689	0.06	0	-3.212	0.56	0.677	D
rs372207376	S2186F	0.01	0.995	0.862	-1.16	0	-3.86		0.544	D	N
rs372715446	V1158I	0.19	0.28	0.065	0.32	0	-0.273	0.013	0.04	N
rs372779604	V1806M	0.01	1	0.98	-0.57	0	-1.943		0.04	N
rs372790037	V2035M	0.15	0.09	0.042	-1.1	0.667824	-0.283		0.1	N	N
rs372821558	T1401I	0.4	0	0.003	0.37	0.711806	-0.581		0.224	N
rs372956571	I649F	0	0.996	0.97	-0.39	0.561993	-3.621	0.666	0.524	D
rs372999938	S1141Y	0.02	0.988	0.805	-0.98	0.662675	-2.567	0.022	0.093	N
rs373400483	S442R	0.45	0	0.001	0.16	0.699074	-0.459	0.254	0.608	N
rs373580017	G851R	0	1	0.998	-0.11	0	-7.639	0.799	0.861	D
rs373656789	C860W	0.01	0.04	0.026	-0.37	0.480324	0.361	0.577	0.688	N
rs373661735	P1475S	0.01	1	1	-0.7	0	-5.427		0.574	D
rs374173503	V702A	0.38	0	0.002	-0.73	0.633102	-1.032	0.125	0.219	N
rs375095390	R965C	0.03	0.625	0.302	-0.63	0.564815	-4.513	0.72	0.713	N	N
rs375234343	R1195W	0	0.999	0.952	0.03	0	-5	0.665	0.661	D
rs375968445	R2173Q	0.54	0.167	0.008	-0.64	0.561993	-0.107		0.155	N	N
rs376067764	G2147E	0.08	0.901	0.49	-1.42	0	-2.988		0.479	N	N
rs377600690	V1711I	0.52	0.001	0.004	0.64	0.713789	0.105		0.202	N
rs377673145	S296T	0.82	0.25	0.041	-0.49	0	-0.272	0.026	0.104	N
rs528270977	Y1767C	0	0.993	0.98	-1.94	0	-7.711		0.701	D
rs528884234	A1570T	0.76	0.001	0.004	-2.41	0	-0.188		0.142	N
rs529115106	E991K	0.05	0.999	0.984	-0.43	0	-2.284	0.439	0.551	N	N
rs529867682	D2157N	0.43	0.001	0.001	-0.57	0.705678	-0.151		0.233	N
rs530041576	K1040E	0	0.018	0.034	-0.4	0	-3.725	0.887	0.842	D
rs532126861	D1170N	0.49	1	0.998	-0.76	0	-0.594	0.035	0.1	N
rs532629501	L775P	0.32	0.084	0.011	-0.64	0.484357	-2.522	0.485	0.835	D
rs532997003	N290S	0.71	0.248	0.427	-1.77	0.705678	-0.205	0.064	0.142	N
rs535924525	P1440L	0.43	0	0.002	-0.32	0.670915	-2.005		0.248	N
rs536836332	V2007M	0	1	1	0.23	0.616454	0.761		0.473	N
rs536848431	R1834S	0.03	0.417	0.574	-2.21	0	-4.339		0.434	D
rs537383221	N356S	0.2	0.25	0.067	-0.73	0.643519	-1.712	0.139	0.277	N
rs538552646	I730V	0.21	0.84	0.826	0.4	0	-0.574	0.101	0.206	N
rs539279965	I1298L	0.43	0	0	-0.47	0.713789	0.211	0.064	0.057	N
rs539915765	T1960A	0	0.988	0.934	-0.73	0	-4.756		0.336	D
rs541344598	V845A	0.04	0.974	0.677	-0.57	0	-3.545	0.662	0.635	D
rs543919713	K1559Q	0.66	0.013	0.038	-1.12	0.572422	-0.022		0.2	N
rs545151589	S545N	0.13	0.022	0.01	-1.74	0.699074	-1.336	0.397	0.377	N
rs546250481	E1215V	0.02	0.43	0.157	-0.03	0.61	-3.211	0.523	0.478	N
rs546250481	E1215A	0.05	0.133	0.119	-0.57	0.561993	-2.452	0.218	0.289	N
rs550551082	A343T	0.7	0	0.001	-0.32	0.713789	0.001	0.057	0.113	N
rs551313050	A465V	0.27	0.049	0.007	-1.76	0	-1.418	0.134	0.279	N
rs551884479	S824L	0.02	0.949	0.763	0.55	0.484357	-2.57	0.254	0.339	N
rs553579368	S1467N	0.37	0.001	0.009	-1.07	0	-0.969		0.105	N
rs555803243	R227Q	0.67	0	0	-0.45	0.75	0.998	0.168	0.401	N
rs555967590	I1339T	0.35	0.073	0.084	-0.18	0.640046	-0.362	0.169	0.206	N
rs557173577	V1934M	0.01	0.994	0.87	0.81	0.486111	-1.515		0.254	N
rs559608504	M233K	0.01	0	0	-0.1	0.699074	-1.945	0.445	0.693	D
rs562072933	M427I	0.15	0.004	0.013	-0.34	0.69213	-1.354	0.267	0.562	N
rs562403512	G1216V	0.05	0.997	0.951	-0.68	0	-5.495	0.58	0.523	D
rs562901144	R496Q	0.6	0	0	-1.67	0.69213	-0.788	0.046	0.324	N
rs563149622	V464M	0.16	0.001	0.001	-1.29	0	0.291	0.065	0.197	N
rs563665817	D807N	1	0.002	0.02	-2.14	0.633102	0.24	0.241	0.175	N
rs564049659	R1897Q	0.19	0.083	0.007	-1.11	0	-0.488		0.205	N
rs564764153	Q2196H	0.1	0.002	0.011	-0.72	0.563657	-1.224		0.289	N
rs565259471	T192S	0.22	0	0.001	-2.35	0	0.418	0.062	0.117	N
rs565801067	T351I	0.03	0.918	0.558	0.43	0.480324	-2.799	0.303	0.481	D
rs565801067	T351K	0.06	0.957	0.558	-0.71	0.561993	-3.035	0.398	0.623	D
rs566760790	R2144Q	0.01	0.997	0.86	-0.6	0	-2.465		0.436	N	N
rs567334879	Y754C	0	1	1	-0.79	0	-8.186	0.826	0.868	D
rs568280586	R1925W	0.01	0.997	0.676	-0.11	0.714571	-4.785		0.661	D
rs568280586	R1925G	0.09	0.112	0.043	-1.13	0.483198	-3.219		0.453	N
rs568380383	E1136K	0.87	0.003	0.004	-0.78	0.699074	-0.479	0.098	0.21	N
rs569456967	K2019N	0.5	0.005	0.012	-1.47	0.563657	-1.802		0.276	N
rs574002247	V628A	0.01	0.999	0.991	-0.2	0.564815	-3.097	0.453	0.388	D
rs574919140	R909Q	0.35	0.782	0.138	-0.29	0.563657	-0.242	0.396	0.42	N
rs576153555	E2026G	0.07	0.002	0.03	-3.08	0.563657	-2.836		0.308	N
rs576515619	R1342Q	0.03	1	1	-0.69	0	-3.702	0.757	0.83	D
rs576717591	V2118D	0	0.999	0.989	-0.56	0	-6.135		0.776	D	N
rs578220693	E1433K	0.59	0.04	0.063	-1.92	0.699074	-0.502	0.094	0.142	N
rs745526295	H894D	0.59	1	0.994	-0.5	0.556713	-1.177	0.392	0.233	N	N
rs745529788	G1939S	0.03	0.002	0.005	-2.22	0	-5.491		0.861	D
rs745531474	I1690V	1	0.974	0.78	-0.97	0	0.344		0.079	N
rs745563092	P366L	0	0.033	0.04	0.34	0	-6.318	0.44	0.77	D
rs745593394	R1068C	0	0.997	0.963	-1.8	0	-7.575	0.839	0.881	D
rs745615655	R500C	0	1	1	-0.48	0	-3.879	0.701	0.746	D
rs745775120	P471S	0.38	0.998	0.772	-0.58	0.713789	-2.246	0.08	0.302	N
rs745893578	E2254K	0.64	0.181	0.024	-0.58	0	-0.323		0.472	N
rs746070779	A647T	0	0.999	0.996	-0.72	0	-3.263	0.591	0.503	N
rs746263501	G948R	0	1	1	-1.34	0	-7.333	0.758	0.786	D	D
rs746433545	S1146R	0.56	0.835	0.434	-0.23	0	-0.549	0.032	0.081	N
rs746480171	S321A	0.06	0.999	0.947	-1.13	0	-2.323	0.314	0.633	D
rs746577622	K1683E	0.01	0.9	0.733	-0.27	0	-2.129		0.721	D
rs746601066	R2051C	0	1	1	-0.61	0	-7.041		0.935	D	D
rs746641529	H551D	0.01	0.918	0.613	-2.32	0.635417	-7.403	0.699	0.699	N
rs746652152	D1892H	0	1	0.98	-1.39	0	-6.352		0.607	D
rs746675064	I2145V	1	0.001	0.002	-0.57	0.705678	0.272		0.08	N	N
rs746693787	I1103V	0.25	0.772	0.338	-0.32	0	-0.59	0.209	0.44	N
rs746931471	W682R	0	1	1	-0.27	0	-13.392	0.814	0.919	D
rs746964614	Q209E	0.81	0	0	-1.51	0.75	-0.654	0.07	0.181	N
rs747060874	M644L	0.35	0.095	0.173	-0.24	0	-1.592	0.406	0.419	N
rs747129270	A1194V	0	0.999	0.976	0.15	0.484357	-3.553	0.62	0.597	D
rs747129270	A1194G	0.01	0.989	0.831	-1.11	0.548088	-3.437	0.591	0.619	D
rs747254813	S274R	0.55	0.399	0.258	-1.14	0.635417	-0.448	0.226	0.508	N
rs747424713	N1987D	0.11	0.851	0.648	-0.35	0	-2.87		0.299	N
rs747456074	P421T	0	1	0.993	-0.74	0	-5.52	0.155	0.612	D
rs747497359	L1139V	0.28	0.049	0.027	0.36	0.667824	-0.302	0.022	0.083	N
rs747603093	G1315E	0.05	0.382	0.206	-0.57	0	-3.869	0.319	0.685	D
rs747779657	L757P	0	1	0.995	-0.38	0	-5.558	0.774	0.769	D
rs747900658	L676P	0	1	0.999	-0.11	0	-5.544	0.779	0.893	D
rs747976432	K1469E	1	0.006	0.042	-0.47	0	-0.406		0.169	N
rs748048019	N744K	0.07	0.998	0.971	-1.41	0	-4.371		0.464	N
rs748065798	P1887L	0.2	0.01	0.01	-1.08	0.665509	-4.892		0.312	N
rs748069515	E1136D	0.69	0	0.001	-0.53	0.713789	-0.315		0.153	N
rs748102672	E313V	0.04	0	0.001	-1.46	0	-3.638		0.766	D
rs748163361	I1911M	0.01	0.992	0.838	-0.22	0.480324	-2.004		0.289	N
rs748201126	I2193L	1	0.112	0.083	-0.11	0.69213	0.453		0.087	N	N
rs748245024	I605M	0.05	0	0.001	-0.32	0	-1.803	0.464	0.266	D
rs748253213	H1985Y	0	0.938	0.758	-0.01	0	-4.501		0.462	N
rs748306010	E253A	0.6	0	0	-1.16	0.713789	-0.511	0.153	0.152	N
rs748474717	H1190Q	0.08	0.672	0.212	-0.4	0	-5.387	0.766	0.476	D
rs748663329	N1975I	0.03	0.014	0.044	-0.07	0.548088	-3.345		0.378	N
rs748869226	N1294D	0.59	0.002	0.005	-1.15	0	-1.171		0.107	N
rs748908435	L984M	0.01	1	0.998	-1.77	0	-1.896	0.266	0.53	D	N
rs748989873	R8K	1	0.001	0.004	-0.6	0.69213	-0.42		0.183	N
rs749033378	A1616V	0	0.053	0.078	0.07	0.484357	-3.612	0.152	0.368	N
rs749089795	R1417C	0	0.986	0.876	-0.28	0.652695	-4.588	0.476	0.731	D
rs749383560	K1566N	0.47	0.019	0.044	-0.16	0	0.084		0.186	N
rs749504686	V1019I	0.14			-0.42	0.667824	-0.29	0.107	0.207	N
rs749597549	S1157G	0.4	0.002	0.002	-1.13	0	-0.797	0.53	0.06	N
rs749717998	P952S	0.01	1	0.994	-0.59	0	-7.239	0.183	0.695	D	N
rs749794430	Y841H	0.09	0.97	0.942	-1.14	0	-4.384		0.841	D
rs750067729	V182I	0.34	0.011	0.009	-0.96	0.670915	-0.099	0.902	0.28	N
rs750093144	M1446V	0.29	0	0	-0.19	0	0.269		0.205	N
rs750154460	E2018D	0.07	0.012	0.049	-0.58	0.669757	-2.242	0.207	0.205	N
rs750237993	G1578E	0.75	0.003	0.014	0	0	-0.068	0.06	0.572	N
rs750722045	K1640E	0.05	0.87	0.808	-0.93	0	-3.097	0.695	0.498	N
rs750878525	E2106K	0	1	0.988	-0.91	0	-3.505	0.841	0.87	D	D
rs750950091	G1081D	0.14	0.895	0.557	-1.94	0	-5.73	0.28	0.682	N
rs751098544	I656M	0	0.958	0.835	-1.74	0.548088	-2.085		0.361	D
rs751117806	H1202Y	0.02	0.989	0.806	-0.48	0.472222	-2.189		0.267	N
rs751118009	T1437I	0.41	0.178	0.1	-0.49	0.572422	-1.319		0.068	N
rs751433225	A786T	0.09	0.998	0.951	-1.15	0	-3.453		0.675	D
rs751548064	G2061S	0.01	1	1	-0.61	0	-5.246		0.816	D	N
rs751669145	R2200Q	0.18	0.117	0.01	-1.03	0.556713	-0.147	0.682	0.152	N	N
rs751773124	Y354H	0	0.988	0.805	-0.57	0.472222	-2.27	0.361	0.554	D
rs751834070	M1707V	0.01	0.767	0.475	0.03	0	-2.261	0.267	0.58	D
rs751985218	L507V	0	0.997	0.988	-0.86	0	-2.142	0.068	0.316	N
rs752010488	S1520R	0.14	0.222	0.22	0.09	0.610778	-2.342	0.675	0.772	N
rs752032603	R485K	0.24	0.027	0.041	-0.67	0.69213	-1.244		0.42	N
rs752056503	L1509V	0.03	1	1	-1.07	0	-2.762		0.695	D
rs752155736	V29G	0.01	0.74	0.52	-1.63	0.662675	-4.758	0.554	0.64	D
rs752207371	P876S	0.73	0.005	0.008	-0.95	0.699074	-1.672		0.137	N
rs752266784	S264G	0.21	0.128	0.101	-3.06	0.616454	-1.216	0.316	0.322	N
rs752356763	I2116V	0	0.999	0.988	-0.05	0	-0.877		0.441	D	D
rs752455150	F1840L	0.31	0	0.003	0.35	0	-2.037	0.42	0.285	N
rs752519817	I1997V	0.21	0.006	0.042	-1.76	0.69213	-0.899		0.264	N
rs752524488	E1198Q	0.01	1	0.988	-0.39	0	-2.439	0.64	0.334	D
rs752621830	D2227V	0	0.93	0.383	0.12	0.484357	-3.467	0.137	0.462	D	D
rs752981038	A2162G	0.13	0.029	0.017	-1.4	0.572422	-0.846	0.322	0.195	N	N
rs752987110	T1918M	0	0.947	0.412	0.2	0	-5		0.375	D
rs753024806	M2057T	0	0.002	0.023	-1.95	0.645423	-2.024		0.603	N	N
rs753234040	A225T	0.04	0.001	0.005	-0.12	0.650058	-0.523		0.219	N
rs753236712	A697V	0.23	0.877	0.74	-0.29	0	-0.303	0.334	0.147	N
rs753324965	A1831V	0.89	0.179	0.173	0.33	0	-0.363		0.341	N
rs753353067	S477G	0.13	0	0	-0.75	0.670915	-0.121		0.131	N
rs753392135	M828V	0.01	0.904	0.714	-0.39	0	-2.626		0.644	D
rs753392135	M828V	0.01			-0.39	0	-2.626		0.644
rs753545860	K1795R	0.4	0.021	0.103	-1.78	0.650058	-0.394	0.219	0.144	N
rs753554858	S2054C	0	1	0.998	-2.09	0	-3.779	0.147	0.689	D	N
rs753568632	G616V	0.01	1	0.998	-0.45	0	-7.883		0.587	D
rs753896042	H2202Q	0.31	0.012	0.011	-0.41	0.635417	-0.64	0.131	0.209	N	N
rs753928406	Q302H	0.16	0.988	0.719	-0.61	0	-1.181	0.644	0.321	N
rs753956766	G1123E	0	1	1	-0.67	0	-7.701	0.429	0.907	D
rs754040394	R565S	0.02	0.974	0.829	-1.18	0	-3.355		0.678	N
rs754046194	H55R	0	1	0.983	-0.06	0	-5.758		0.712	D
rs754209688	V695L	0.79	0.002	0.021	-0.58	0.711806	-0.274	0.587	0.347	N
rs754224474	P1695L	0.03	0.335	0.225	-0.22	0	-8.424		0.436	N
rs754351863	E341K	0.65	0.001	0.003	-0.94	0.635417	-0.495	0.321	0.472	N
rs754377058	G1628A	0.01	0.767	0.673	-0.79	0	-4.679	0.907	0.441	D
rs754410874	F1874C	0.01	0.534	0.345	-2.1	0	-5.223	0.678	0.785	D
rs754455355	I1662T	0	0.971	0.901	0.12	0	-4.294	0.712	0.239	D
rs754717919	L1244V	0	1	0.998	-0.35	0	-2.71	0.347	0.573	D
rs754720959	D1099A	0	1	0.999	-2.86	0	-7.703		0.864	D
rs754721154	Q880K	1	0	0.001	-1.23	0.713789	-0.01	0.472	0.195	N
rs754744987	S1023A	0.53	0	0.008		0.713789	-0.373		0.056	N
rs754764077	I1777S	0	0.708	0.51	-2.45	0	-5.25		0.552	D
rs754879215	T1437A	0.6	0.001	0.008	-1.22	0.699074	-0.472		0.048	N
rs755089987	S1316F	0.01	0.69	0.635	-0.41	0	-3.162	0.573	0.62	D
rs755100870	A957T	0.02	0.999	0.982	-2.09	0	-2.689	0.864	0.712	D	D
rs755216595	E1386Q	0.6	0.054	0.069	-0.49	0.572422	0.169	0.195	0.229	N
rs755219852	R1923G	0.9	0	0	-1.21	0.633102	3.026	0.056	0.265	N
rs755256833	G1276W	0.04	0.989	0.785	-0.79	0.744511	-2.167		0.534	D
rs755256833	G1276R	0.36	0.068	0.014	-0.93	0.566866	-1.157	0.048	0.37	N
rs755276277	T609M	0.02	0.991	0.802	0.03	0	-3.668	0.62	0.446	D
rs755307445	R1839C	0.16	0.111	0.067	-2.64	0	-3.024	0.712	0.531
rs755348141	E28Q	0	1	0.994	-0.35	0	-2.445	0.229	0.683	D
rs755378028	R2080Q	0.01	0.998	0.891	-1.07	0	-3.437		0.782	D	N
rs755697416	A726S	0.26	0.039	0.078	-1.59	0.633102	-0.902	0.534	0.118	N
rs755728918	S480F	0.06	0.245	0.092	-0.03	0.635417	-2.028	0.37	0.308	N
rs755797391	A1274V	0.34	0	0.001	-1.33	0.699074	-0.878	0.446	0.133	N
rs755797391	A1274D	0.46	0.001	0.002	-2.05	0.640046	-1.258		0.467	N
rs755825383	P1425L	0.74	0.002	0.005	-0.43	0	-0.997	0.683	0.199	N
rs756014509	P1992L	0	1	1	-0.52	0	-9.485		0.855	D
rs756027130	N1623K	0.29	0.012	0.026	-1.21	0.643519	-1.929	0.118	0.413	N
rs756058081	A1395V	0.27	0.048	0.13	-0.82	0	-1.837	0.308	0.228	N
rs756170181	D2157G	0.34	0	0.001	-1.2	0.713789	-0.862	0.133	0.322	N
rs756549407	T2055S	0.01	0.998	0.977	-1.03	0	-3.354	0.467	0.376	D	D
rs756549407	T2055A	0.06	0.966	0.838	-0.75	0	-4.131	0.199	0.277	N	D
rs756605282	I1697V	0.82	0	0.004	-1.52	0.711806	-0.159		0.109	N
rs756606070	A1494S	0.28	0	0.001	-0.43	0.69213	0.468		0.089	N
rs756607737	S1157R	0.52	0.04	0.015	-0.3	0	-1.71	0.228	0.136	N
rs756752984	A374V	0.15	0.638	0.271	0.55	0	-2.087		0.475	N
rs756805987	R1273W	0.09	0.984	0.489	-0.71	0.61	-1.892		0.576	N
rs756855401	Q475R	1	0	0.001	-0.22	0.713789	0.294		0.103	N
rs756855757	P951S	0	1	0.997	-1.26	0	-6.918		0.252	N	N
rs756858766	A1827G	0.04	0.587	0.349	-2.67	0	-3.223		0.393	N
rs756926455	L693F	0.69	0.084	0.174	0.57	0	-0.265	0.136	0.271	N
rs756990718	H2202Y	0.93	0.002	0.005	-0.06	0.486111	-1.309	0.475	0.335	N	N
rs757062730	E612Q	0.5	0.003	0.043	-1	0.670915	-1.169	0.576	0.143	N
rs757062730	E612K	0.6	0.006	0.015	-0.95	0.69213	-1.835	0.103	0.386	N
rs757066784	I852S	0.03	0.982	0.921	-1.45	0	-4.306	0.252	0.596	D
rs757169392	S826C	0.18	0	0.008	-0.86	0.665509	-0.518		0.436	N
rs757194699	K1587Q	0.56	0.022	0.06	-1.4	0	0.088	0.271	0.272	N
rs757277447	L254V	0.69	0.001	0.001	-1.97	0.69213	0.223		0.069	N
rs757339416	K1566E	1	0	0.014	0.2	0	-0.161	0.143	0.205	N
rs757347488	C2107Y	0	1	0.998	-1.05	0	-9.642	0.386	0.874	D	D
rs757415880	D434N	0.94	0.001	0.001	-1.56	0	0.17	0.596	0.137	N
rs757639924	V1661I	0	0.374	0.549	-1.04	0	-0.824	0.436	0.104	N
rs757642177	N562S	0.59	0.005	0.006	-1.76	0	0.293		0.208	N
rs757764323	P1695S	0.03	0.594	0.444	-0.58	0	-6.586	0.069	0.306	N
rs757766515	N1451I	0.03	0.136	0.192	0.88	0	-2.807		0.589	N
rs757802013	P1442T	1	0.049	0.12	-0.84	0.711806	-1.441		0.297	N
rs757971289	S1147G	0.26	0.945	0.621	-2.85	0	-0.587	0.137	0.084	N
rs758003662	F686L	0.01	1	0.994	-0.09	0	-5.738		0.593	D
rs758100110	A255T	0.6	0	0	-0.71	0.705678	-0.279	0.208	0.145	N
rs758107854	T893I	0.15	0.004	0.008	0.46	0.650058	-2.624		0.191	N	N
rs758163019	G658V	0.01	0.612	0.698	-1.83	0.515046	-3.309		0.411	D
rs758163019	G658A	0.38	0.006	0.059	-3.36	0.665509	-0.683		0.152	N
rs758464203	K469R	0.3	0.012	0.015	-0.14	0.669757	-0.478	0.084	0.323	N
rs758640488	A1714T	0.15	0.767	0.549	-1.31	0	-2.603	0.593	0.289	N
rs758823672	D769E	0.07	0.709	0.433	0.04	0	-1.969	0.145	0.479	N
rs758876983	N508T	0.01	0.262	0.187	-1.65	0.616454	-2.555	0.191	0.555	N
rs759101142	F593L	0	1	0.999	-0.59	0	-5.487	0.411	0.761	D
rs759238252	T2212I	0	0.997	0.949	-0.85	0	-4.831	0.152	0.81	D	D
rs759551873	N1702D	0.01	0.998	0.969	-1.81	0	-4.424	0.323	0.596	D
rs759576379	R672W	0	1	0.997	-0.35	0	-5.608		0.792	D
rs759766219	Y347H	0.35	0.378	0.168	-1.85	0	-1.413	0.479	0.488	N
rs759851687	L265F	0.22	0.004	0.021	-2.3	0.643519	-1.612	0.555	0.473	N
rs760037059	W2027R	0.01	0.87	0.561	-0.22	0	-9.745	0.761	0.199	N
rs760177708	A1355S	0.06	0.07	0.461	-1.23	0	-2.675		0.473	N
rs760177708	A1355S	1	0	0.006	0.09	0	1.356		0.473
rs760192129	F830L	1	0	0.006	0.09	0	1.356	0.792	0.374	N
rs760192129	F830L	1	0	0.006	-0.35	0	1.356	0.488	0.374
rs760192129	F830L	1	0	0.006	-0.35	0	1.356	0.473	0.374
rs760221988	Q805P	0.02	1	0.997	-0.27	0	-5.329		0.853	D
rs760311331	E2204D	0.06	0.373	0.127	-0.29	0.650058	-2.323	0.473	0.2	N	N
rs760333757	T242A	0.75	0	0	-2.56	0.75	0.197	0.473	0.126	N
rs760346286	I1749V	0.46	0.171	0.241	-1.28	0	-0.221	0.374	0.09	N
rs760507032	S1731C	0	0.971	0.893	-0.78	0	-3.756	0.374	0.48	D
rs760546520	L709Q	0	0.997	0.961	-0.58	0	-4.155	0.374	0.449	D
rs760598637	Q621H	0	1	1	-2.22	0	-4.186	0.853	0.373	D
rs760696627	Y1126H	0	1	0.99	-2.3	0	-4.373		0.848	D
rs760768125	R1897W	0	0.085	0.009	-0.54	0	-4.066	0.126	0.599	D
rs760849401	M1665V	0	0.784	0.595	0.41	0	-3.508		0.692	N
rs760854052	I1085V	0.01	0.575	0.48	-0.79	0.669757	-0.961	0.213	0.149	D
rs760977133	S523F	0	0.995	0.905	-1.47	0	-3.168	0.685	0.743	D
rs761183605	Y187C	0.17	0.901	0.571	-2.42	0.606786	-1.031	0.229	0.465	N
rs761275146	A779V	0.48	0.003	0.029	-0.44	0.713789	-1.165	0.29	0.372	N
rs761290835	S1460L	0	0.993	0.955	0.78	0	-4.639		0.513	N
rs761324727	S1540N	0.13	0.195	0.288	-0.8	0.643519	-0.04		0.313	N
rs761400251	W840L	0.07	1	0.996	-0.01	0	-10.743	0.767	0.406	D
rs761420922	A30T	0.25	0.997	0.985	-0.93	0.635417	-0.193	0.161	0.225	N
rs761557600	T1792N	0.3	0.243	0.09	-1.36	0.561993	0.491		0.225	N
rs761722445	M203R	0.07	0.056	0.087	-1.69	0.69213	-1.258	0.245	0.478	N
rs761777926	R587P	0.04	0	0	-0.21	0	-4.927	0.925	0.834	D
rs761945307	R1082H	0	1	0.998	-0.84	0	-4.746	0.791	0.77	D
rs761946673	R2095S	0.01	1	1	-0.69	0	-5.247		0.72	N	N
rs762022906	A1601T	0.01	0.929	0.563	-0.68	0.563657	-2.644		0.373	D
rs762040428	V899M	0	0.198	0.297	0.16	0	-2.681	0.594	0.552	D	D
rs762093692	V660L	0.01	1	1	-1.26	0	-2.867	0.682	0.673	D
rs762093692	V660M	0	1	1	-1.27	0	-2.867	0.635	0.721	D
rs762112742	S741C	0.05	1	0.996	-1.01	0.662675	-4.265	0.761	0.803	D
rs762211909	G2022C	0.39	0.001	0.008	-2.17	0.705678	-0.373		0.402	N
rs762280176	A407P	0.11	0.529	0.323	0.1	0.515046	-1.948	0.371	0.756	D
rs762311199	Q302E	1	0.007	0.004	0.12	0	0.059	0.13	0.277	N
rs762324071	V2241I	0.18	0.979	0.444	-0.25	0	-0.475		0.128	N
rs762353164	E2018A	0.16	0.023	0.063	-0.19	0.564815	-3.433		0.301	N
rs762540648	S2234L	0.29	0.454	0.105	0.03	0.556713	-1.572		0.307	N
rs762692608	R634Q	0.24	0.989	0.832	-0.9	0	-1.345	0.194	0.181	D
rs762770081	G1346E	0.01	0.997	0.985	-0.33	0	-3.276	0.632	0.704	D
rs762864760	G310R	0.04	1	0.99	-1.11	0	-5.043	0.664	0.823	D
rs762873991	K1132N	0	0.991	0.957	-1.4	0	-3.373	0.376	0.546	D
rs762950948	T1512M	0	1	1	-0.62	0	-5.292		0.807	D
rs762990532	E792G	0.07	0.757	0.78	-2.15	0	-4.421	0.589	0.307	D
rs763005471	R1303G	0.38	0.004	0.005	-1.08	0.515046	-0.444	0.265	0.215	N
rs763032881	N489Y	0.13	0.995	0.928	-1.05	0.556713	-3.3	0.799	0.682	D
rs763060795	R965H	0.01	1	0.985	-1	0.610778	-2.778	0.512	0.445	D	N
rs763149283	P1284L	0.26	0.667	0.155	-0.13	0.650058	-2.091	0.108	0.31	N
rs763225461	I703M	0.01	0.958	0.835	0.56	0.563657	-1.673	0.229	0.397	D
rs763519545	L1353M	0.01	0.986	0.971	0.1	0	-1.419	0.381	0.503	D
rs763669622	N478D	0.96	0	0.001	-1.86	0.670915	0.499	0.078	0.095	N
rs763689519	H263R	0.46	0	0	-1.1	0.75	-0.182	0.177	0.371	N
rs763730110	K1795N	0.49	0.001	0.014	-2.46	0.556713	-1.064		0.168	N
rs763757017	L2176P	0	0.999	0.976	-1.13	0	-5.354		0.834	D	D
rs763759813	L453S	0.02	0.913	0.477	-0.65	0.667824	-2.462	0.209	0.595	D
rs763798601	K1727E	0.15	0.005	0.02	-0.09	0.69213	-1.654		0.3	N
rs763858801	P387H	0	1	1	-2.27	0	-7.931	0.497	0.809	D
rs764009112	S969R	0.03	0.043	0.069	0.13	0.556713	-2.138	0.412	0.353	N	N
rs764020207	Y618F	0	0.97	0.859	0.15	0	-3.426	0.423	0.274	N
rs764020207	Y618C	0	1	1	-1.58	0	-7.776	0.817	0.739	D
rs764094213	M359L	0.09	0	0.001	-0.95	0.69213	-0.399	0.274	0.274	N
rs764188428	T1124I	0.02	0.878	0.615	0.5	0	-3.272	0.241	0.241	N
rs764225891	V304M	0.06	0.984	0.823	0.31	0	-0.739	0.306	0.306	N
rs764283065	A1647T	0.69	0.226	0.241	-0.13	0	0.708		0.085	N
rs764364717	L775F	0.29	0.142	0.278	-0.51	0.616454	-1.663	0.463	0.463	N
rs764408074	M1I	0.02	0.819	0.412	0.14	0	-2.924	0.184	0.184	D
rs764504753	A1664V	0	0.999	0.988	-0.42	0	-3.76		0.52	D
rs764515770	L1775V	0.03	0.566	0.285	-1.44	0.635417	-2.159			D
rs764572228	A665V	0.44	0.949	0.771	-0.78	0	-0.384	0.313		N
rs764598814	E1789Q	0.01	0.745	0.657	-0.58	0	-2.303			N
rs764735216	M1446T	0.61	0	0	-0.64	0	0.832			N
rs764750977	M1456V	0.3	0.001	0.014	0.09	0	-0.595			N
rs764824326	E450K	0.29	0	0	-0.46	0.713789	-0.531	0.257		N
rs765246726	C2107R	0	1	0.998	-0.3	0	-10.52			D	D
rs765322620	E2093D	0.3	0.001	0.003	-1.84	0	-0.627			N	N
rs765557857	F740V	0	1	1	-0.92	0	-6.485	0.791		D
rs765833937	V1592M	0	0.964	0.973	-0.08	0.472222	-2.555			D
rs765921869	D2232G	0.24	0.791	0.104	-1.03	0	-1.478			N
rs765930445	N1633I	0	0.983	0.944	-0.41	0	-8.103			D
rs765930445	N1633S	0.08	0.966	0.759	-1.3	0	-4.055			N
rs766001148	G1400R	0.52	0	0.005	-0.81	0.667824	0.53	0.437		N
rs766095082	G2126C	0	1	1	-0.49	0	-7.889			D	D
rs766136483	R634W	0.1	1	0.997	-0.07	0	-2.593	0.814		D
rs766283366	K1001R	0.04	0.994	0.951	-0.41	0	-2.645	0.278		N	N
rs766466742	F1535V	0.08			0.36	0	-2.558			D
rs766466742	F1535L	0.63	0.193	0.208	-0.94	0	-1.999			N
rs766619359	V2065M	0.01	0.986	0.897	-0.08	0.484357	-0.946			D	D
rs766712712	A1855T	0.03	0.325	0.254	-0.25	0	-2.891			D
rs766832401	A487T	0.19	0.049	0.024	0.01	0.645423	-1.442	0.367		N
rs766870701	S2209F	0	0.997	0.928	-1.07	0	-4.744			D	N
rs766885355	E271K	0.31	0.63	0.489	-0.97	0.665509	-1.7	0.446		N
rs766965502	A2087V	0.14	0.002	0.004	-0.26	0.670915	2.844			N	N
rs767141873	L834F	0.02	0.788	0.848	-1.02	0.515046	-2.874	0.566		D
rs767194623	G1951E	0	0.999	0.982	0.46	0	-7.677			D
rs767261058	R43L	0	1	1	-0.28	0	-5.589	0.89		D
rs767261058	R43Q	0	1	0.999	-0.31	0	-3.238	0.748		D
rs767420476	I1200V	0.52	0.004	0.013	-0.48	0.669757	-0.414	0.072		N
rs767531686	L1735V	0	0.966	0.891	-0.8	0	-2.23			N
rs767531686	L1128L	0	1	1	-1.54	0	-1.931
rs767589350	V1668I	0.6	0.494	0.217	-0.79	0.711806	-0.366			N
rs767640497	Q1464R	0.33	0.002	0.014	0.07	0	-1.417			N
rs767710036	R230P	0.25	0.057	0.024	-0.4	0.616454	-1.065	0.824		N
rs767710036	R230H	0.55	0	0	-0.68	0.635417	1.009	0.373		N
rs767966317	S264R	0.36	0.415	0.254	-1.78	0.563657	-1.361	0.578		N
rs768037345	R2173W	0.17	0.999	0.786	-0.05	0.744	-0.397			D	D
rs768143689	D1890A	0.03	0.075	0.071	-2.95	0.561993	-4.039			N
rs768348083	P1547L	0.23	0.03	0.067	0	0.572422	-0.463			N
rs768351345	V804M	0.03	0.828	0.82	-0.28	0.480324	-0.824	0.206		N
rs768487263	I239V	0.6	0	0	-1.42	0.75	-0.268	0.112		N
rs768549290	E1434K	0.69			-0.87	0.670915	-0.572	0.088		N
rs768728895	I1876V	0.12	0	0.001	-0.31	0.670915	-0.732			N
rs768761598	F273L	0.66	0	0	-0.56	0.713789	0.537	0.191		N
rs768805357	I1602V	0.44	0	0.004	-1.6	0.711806	-0.254			N
rs768858325	K1410R	0.12	0	0.002	0.18	0.711806	-0.521	0.159		N
rs768921122	K1009E	0.78	0.05	0.101	-1.63	0	0.152	0.403		N	N
rs769126825	Q1986E	0.01	0.532	0.369	-0.48	0	-2.129			N
rs769145294	F643I	0.01	0.995	0.951	-0.06	0	-4.746	0.645		D
rs769337995	C23Y	0.04	0.009	0.028	0.19	0.711806	-0.523	0.527		D
rs769350817	E418K	0.08	0.896	0.714	-0.53	0	-2.185	0.734		D
rs769454227	V1759A	0.04	0.006	0.027	-0.36	0.572422	-1.871			N
rs769498606	H1007P	0.07	0.002	0.004	-0.13	0.635417	-1.021	0.793		D	D
rs769609421	S350F	0.01	0.84	0.474	-0.25	0	-3.474	0.578		D
rs769700120	S1886F	0.06	0	0.001	-1.74	0.635417	-2.2			N
rs769798882	A844S	0.43	0.001	0.005	-1.72	0.670915	-1.08	0.42		N
rs769840742	F1347V	0.02	0.944	0.808	-0.64	0	-3.831	0.6		D
rs769840742	F1347L	0.54	0.042	0.174	-0.49	0	-2.589	0.197		N
rs769951411	R1572Q	0.4	0.462	0.107	-1.56	0	-0.848			N
rs769963039	K1052T	0	0.999	0.995	-0.36	0	-4.619	0.434		D
rs769977280	E490K	0.59	0.882	0.206	-0.7	0.669757	-1.274	0.418		N
rs770000692	A465S	0.75	0	0.002	-2.4	0	0.891	0.229		N
rs770084080	H1190L	0.19	0.013	0.033	-0.29	0	-7.032	0.586		N
rs770167579	M987K	0.71	0.009	0.026	-0.61	0.572422	-1.349	0.474		N	N
rs770507745	V718L	0.48	0.072	0.1	-1.11	0	-0.418	0.172		N
rs770647842	R1879T	0.27	0.003	0.004	-1.57	0	-2.085			N
rs770771067	P1293A	0.77	0	0.001	-1.13	0	-0.487	0.068		N
rs770818503	R1615W	0	0.947	0.523	-0.94	0	-7.234			D
rs770829489	M275T	0.76	0	0.001	-1.32	0.705678	-1.706	0.372		N
rs770902759	I1298T	0.62	0.001	0.01	-0.88	0.711806	-0.259	0.087		N
rs770937543	E503G	0.15	0.394	0.118	-1.01	0.548088	-3.763	0.533		N
rs770978809	I463F	0.09	0.613	0.267	-0.63	0	-2.078	0.597		N
rs771104717	N1800S	0.25	0.21	0.241	-2.39	0	-2.5			N
rs771239864	N196S	0.53	0	0	-0.56	0.705678	0.163	0.102		N
rs771314877	K1133N	0.16	0.255	0.187	-0.79	0.548088	-2.291	0.354		N
rs771385885	P248H	0.26	0	0	-1.03	0.75	-0.343	0.363		N
rs771515027	L1176V	0.63	0.004	0.007	-0.79	0	-0.268	0.119		N
rs771553129	S365C	0	0.991	0.827	-0.47	0.662	-2.657	0.558		D
rs771624485	M838V	0.19	0.014	0.063	-0.84	0.665509	-0.681	0.487		N
rs771631840	T947N	0.01	0.998	0.993		0	-3.77	0.631		D	N
rs771712576	A1361V	0	0.651	0.687	-0.18	0	-3.558	0.445		D
rs771743951	H2229Q	0.4	0	0	-0.63	0.667824	-0.303			N	N
rs771808825	T1265A	0.87	0.004	0.005	-0.58	0.699074	-0.775	0.093		N
rs771861910	D1289V	0.31	0.126	0.058	-0.67	0.561993	-1.692	0.393		N
rs771861910	D1289A	0.7	0.397	0.146	-1.08	0.650058	-0.542	0.263		N
rs771978998	M1988I	0.01	0.081	0.193	-0.12	0	-2.383			N
rs772111367	M671L	0.62	0.157	0.282	0.72	0	-1.846	0.494		N
rs772192750	Y712H	0.05	0.999	0.987	-2.12	0	-2.599	0.356		N
rs772285736	I1799V	1	0.004	0.015	0.3	0	-0.337			N
rs772294421	S107F	0.71	0.66		0.5	0.515046	-1.72	0.595		D
rs772308164	N244K	0.89	0.001	0.004	-0.78	0.75	-0.33	0.238		N
rs772446983	T2248K	0.29	0	0.001	-0.58	0	-0.415			N
rs772597341	T756M	0.01	0.17	0.064	-1.03	0.645423	-2.711	0.279		N
rs772871229	V1135A	0.59	0.008	0.011	-0.85	0.699074	-0.194	0.123		N
rs773185743	K2132T	0	1	0.998	-0.25	0	-5.253			D	D
rs773469755	Y841C	0	1	0.999	-0.89	0	-8.037	0.919		D
rs773719614	P979T	0	1	0.994	-0.24	0	-7.583	0.857		D	N
rs773759752	M636V	0.01	0.072	0.11	-0.44	0	-0.649	0.426		N
rs773772455	V717M	0	1	0.992	-0.82	0	-1.969	0.286		D
rs773860524	L2213V	0	0.999	0.979	0.12	0	-2.631			D	D
rs774046285	P1878T	0.26	0.016	0.019	-2.57	0.635417	-2.588			N
rs774086840	S368Y	0.2	0.054	0.043	-0.23	0.645423	-3.307	0.559		N
rs774092046	Y46C	0.05	0.997	0.894	-0.6	0	-2.731	0.572		D
rs774161536	C2124G	0	1	0.978	-2.6	0	-10.521			D	N
rs774350352	S274N	0.43	0.159	0.13	-1.7	0.635417	-0.721	0.382		N
rs774370254	A748G	0.01	1	0.999	-0.96	0	-3.716	0.662		D
rs774405410	D1292N	0.44	0.001	0.005	-1.63	0	-0.215	0.201		N
rs774676144	S1365G	0.03	0.017	0.019	-1.2	0	-2.779	0.23		N
rs774691918	T192R	0.67	0	0	-0.07	0	0.988	0.268		N
rs774729640	Q270E	0.64	0.004	0.007	-0.1	0.713789	-1.074	0.258		N
rs774853122	V837L	0.77	0.001	0.009	0.08	0.650058	0.128	0.296		N
rs775012738	V1048I	0	0.97	0.85	0.63	0.645423	-0.781	0.078		N
rs775026385	T832N	0	0.022	0.107	-0.62	0.563657	-1.894	0.66		D
rs775035559	S364C	0.01	0.996	0.88	-0.51	0.662675	-2.911	0.573		D
rs775067417	I1360L	1	0	0.003	0.45	0.670915	0.536	0.088		N
rs775162118	P1937S	0.13	0.404	0.168	-2.02	0	-3.397			N
rs775358353	S1732T	0.05	0.129	0.063	-1.05	0	-0.654			N
rs775379458	T389P	0	0.988	0.905	-0.37	0	-3.089	0.746		D
rs775526221	M943I	0.17	0.215	0.329	-0.2	0	-2.248	0.137		N	N
rs775581315	R972W	0	1	1	0.09	0	-7.584	0.864		D	D
rs775631816	T645M	0	1	0.997	0.02	0	-2.447	0.303		N
rs775725710	R1879S	0.31	0.008	0.007	-1.89	0	-2.074			N
rs775795007	Y1127N	0	1	0.997	-0.93	0	-7.967	0.448		N
rs775857806	N1797S	0.77	0.001	0.014	-2.58	0.670915	-0.192			N
rs775863046	A1010V	0.27	0.314	0.104	-1.47	0.572422	-1.249	0.269		N	D
rs775863046	A1010E	1	0.001	0.015	-1.19	0.711806	0.726	0.29		N	N
rs775953765	L113R	0.02	1	0.993	-0.36	0	-3.923	0.79		D
rs775987152	T242R	0.52	0	0	-1.61	0.705678	-0.609	0.386		N
rs776008828	N1453K	0.29	0.045	0.189	-0.61	0	-1.929			N
rs776008828	N1453K	0.29	0.045	0.189	-0.61	0	-1.929
rs776042207	D1793N	1	0	0.001	-2.29	0.69213	-0.109			N
rs776100923	C1463Y	0	1	1	0.47	0	-9.524			D
rs776102861	R1228Q	0.25	0.244	0.042	-0.61	0.563657	-0.745	0.201		N
rs776111340	I802F	0.07	0.013	0.024	-1.8	0.480324	-2.219	0.479		N
rs776111340	I802V	1	0	0.004	-0.99	0.75	0.158	0.069		N
rs776113280	I546T	0.7	0	0	0.26	0.713789	1.95	0.107		N
rs776200971	P1546S	0.55	0.018	0.034	-2.17	0.616454	-2.002			N
rs776200971	P1546T	0.52	0.11	0.139	-2.07	0.564815	-1.526			N
rs776303990	V1008M	0.07	0.991	0.904	-1.22	0	-1.703	0.447		N	N
rs776359390	K237E	0.01	0.038	0.024	0.16	0.665509	-1.579	0.767		N
rs776388741	I1470T	0.68	0	0.004	-2.12	0	0.967			N
rs776497278	R1931K	0.1	0.206	0.055	-0.92	0	-2.349			N
rs776579957	V1352I	0.13	0.032	0.277	0.66	0.670915	-0.523	0.202		N
rs776604878	M968T	0	0.268	0.405	-0.83	0.556713	-4.434	0.496		N	N
rs776677017	T1083S	0	1	0.999	-0.88	0	-3.852	0.317		D
rs776711494	L272V	0.13	0.006	0.018	0.21	0.699074	-1.736	0.238		N
rs776829326	A1601V	0	0.863	0.809	0.06	0.486111	-3.556			D
rs776998654	I1762V	1	0.009	0.017	-0.96	0	0.366			N
rs777025735	M640V	0.1	0.629	0.439	-0.3	0	-1.647	0.571		D
rs777026743	H1223D	0.08	0.006	0.017	-0.63	0.563657	-1.641	0.363		N
rs777160137	H1985P	0	0.883	0.688	-0.52	0	-7.261			D
rs777214019	E1645D	0.1	0.01	0.117	-0.65	0.645423	-1.878			N
rs777265666	I1101T	0	0.997	0.96	-2.17	0	-4.209	0.693		D
rs777366534	M987L	0.79	0	0.004	0.11	0.705678	-1.198	0.2		N	N
rs777372679	L11P	0	1	1	-0.19	0	-5.558	0.664		D
rs777670089	V2218M	0	0.718	0.74	-1.29	0	-1.872			N	N
rs777732015	N1623S	0.23	0.014	0.026	-1.35	0.643519	-0.876			N
rs777732015	N1623T	0.08	0.033	0.026	-0.98	0.564815	-1.873			N
rs777890632	R282Q	0.31	0.403	0.028	-0.33	0.633102	-0.773	0.437		N
rs778275370	V1368M	0	0.935	0.832	0.13	0	-2.067	0.273		N
rs778400988	R2051H	0	1	0.999	-0.73	0	-4.402			D	D
rs778447748	V600M	0.26	0.375	0.524	0.01	0.486111	-1.574	0.42		N
rs778491693	Y347C	0.06	0.999	0.947	-2.12	0	-3.737	0.751		D
rs778598605	R1228W	0.01	0.997	0.918	0.02	0.742515	-3.37	0.633		D
rs778651217	R1270Q	0.59	0.695	0.056	-0.33	0.645423	-0.185	0.211		N
rs778702279	M1822L	0.26	0.084	0.071	-0.07	0	-1.46			N
rs778702279	M1822V	0.01	0.387	0.475	0.27	0	-2.915			D
rs778709233	L690V	0.13	0.104	0.303	-0.15	0.616454	-1.488	0.271		N
rs778741247	T260A	0.75	0	0	-2.71	0.75	-0.375	0.075		N
rs778741247	T260P	0.26	0	0	-2.01	0.645423	-0.564	0.459		N
rs778755161	D1585Y	0	0.779	0.776	0.15	0	-4.588			D
rs778784679	L2201F	0.05	0.106	0.223	-0.92	0.484357	-1.638			N	N
rs778885878	R1068H	0	1	1	-1.98	0	-4.736	0.817		D
rs779000453	P1992S	0	1	1	-1.28	0	-7.588			D
rs779096899	P2150A	0.18	0.017	0.009	-3.31	0	-4.081		0.172	N	N
rs779114859	T1148I	0.19	0.655	0.389	-0.07	0	-1.565	0.111		N
rs779125900	V1197E	0	0.992	0.917	-0.11	0	-5.22	0.381		N
rs779133281	Q431E	1	0	0	-1.85	0.713789	-0.106	0.378		N
rs779327218	Y330H	0.11	0.175	0.052	-0.75	0	-2.752	0.714		D
rs779422267	L1564P	0.49	0.001	0.013	-1.75	0.686627	-0.12			N
rs779451589	A1684G	0.01	0.727	0.644	-2.49	0	-3.21			D
rs779528873	V1112L	0.01	0.066	0.046	0.29	0.643519	-0.409	0.146		N
rs779578964	V814M	0.43	0.006	0.016	-0.85	0.699074	0.021	0.132		N
rs779640751	C887G	0.28	0.013	0.017	-1.06	0.561993	-1.54	0.315		N
rs779786833	G1480A	0.27	0.926	0.72	-0.79	0.665509	-3.356			N
rs779819285	S1146N	0.5	0.009	0.009	-0.73	0	-0.903	0.064		N
rs779868896	D444A	0.91	0	0	-2.2	0.705678	0.408	0.24		N
rs779892913	A468P	0.31	0.001	0.002	-0.79	0	-0.497	0.506		N
rs780091906	G2048D	0	1	1	-0.4	0	-6.149			D	D
rs780099047	W685C	0	0.999	0.986	-1.36	0	-11.985	0.849		D
rs780212919	M1988L	0.17	0.048	0.09	-0.53	0	-1.907			N
rs780255270	T1325I	0.84	0	0.002	-0.57	0.633102	-1.059	0.16		N
rs780321144	R2080W	0	1	0.998	-0.36	0	-7.057			D	D
rs780435861	N292T	0.73	0.57	0.206	-1.56	0.556713	-1.508	0.118		N
rs780493639	G1413A	0.05	0.08	0.314	-1.61	0	-5.06	0.698		N
rs780493639	G1413D	0	0.974	0.962	-1.23	0	-6.175	0.818		D
rs780534377	V1783L	0.44	0.037	0.051	-0.95	0	-0.717			N
rs780534377	V1783M	0.16	0.381	0.104	-1	0	-0.5			N
rs780594410	L1888P	0.16	0.489	0.212	-1.21	0.483198	-2.519			N
rs780611537	W767C	0	1	1	-0.73	0	-10.711	0.805		D
rs780686919	V285M	0.3	0.823	0.359	0.02	0.564815	-0.317	0.058		N
rs780714138	P1624L	0.2	0.08	0.055	-1.11	0	-5.962			N
rs780714138	P1624H	0.16	0.326	0.179	-1.89	0	-5.199			D
rs780731944	N879I	0.18	0	0	-0.04	0.711806	-1.225	0.115		N
rs780741302	A30V	1	0	0.002	-0.6	0.699074	1.726	0.333		N
rs780846927	N506S	0.93	0.02	0.013	-1.64	0	0.239	0.119		N
rs781143581	I1777V	0.11	0.587	0.241	-1.47	0	-0.627			N
rs781170564	G1432R	0.46	0.73	0.515	-0.14	0.643519	-0.791	0.527		N
rs781357198	P2164S	0.05	0.841	0.421	-1.71	0	-5.57			N	N
rs781460718	P377L	0	1	0.992	-0.77	0	-8.763	0.741		D
rs781460718	P377Q	0	0.999	0.951	-1.31	0	-6.932	0.692		D
rs781503368	N1575K	1	0	0.001	-0.57	0	0.17			N
rs781741350	R1503S	0.04	1	0.996	-1.12	0	-5.49			D
rs796389782	L1648V	0.65	0.106	0.145	0.56	0.556713	-0.405			N
rs796547389	V1590I	0.46	0.018	0.088	0.02	0	0.007			N
rs866278680	A1996V	0	0.965	0.838	-1.83	0	-3.794			D
rs866936176	I1820S	0	0.347	0.51	-0.81	0	-4.784			D
rs867356587	I1200M	0.03	0.834	0.56	-0.15	0.548088	-1.198	0.373		N
rs867847560	S884L	0.29	0.019	0.017	-0.35	0.556713	-2.279	0.301		N
rs868629493	P1755S	0	0.931	0.864	-1.78	0	-7.713			D
rs886656001	V701L	0.17	0.462	0.363		0	-1.658	0.215		N
rs888236394	T539P	0.38	0	0.001	-0.34	0.650058	0.762	NA		N
rs888997426	C860F	1	0	0	-0.29	0.69213	3.639	0.081		N
rs889836856	E815D	0.34	0.56	0.593	-0.82	0	-1.52	0.306		N
rs890054369	F833V	0.67	0	0.004	0.49	0.713789	1.639			N
rs890831572	R1143G	0.41	0.048	0.015	-2.91	0	-0.195			N
rs891766141	T386I	0	0.991	0.921	0.85	0	-3.22			D
rs894909216	K1052E	0	0.989	0.968	-0.02	0	-2.915			D
rs898819894	S688I	0.01	1	0.995	0.31	0	-4.129			D
rs900038779	M203V	0.14	0	0	-0.95	0.699074	-0.307			N
rs936654977	K663E	0	1	1	-0.76	0	-3.822	0.879		D
rs937982677	W1436R	0	1	0.995	0.14	0.640046	-7.373	0.256		D
rs938174524	V308I	0.16	0.032	0.066	-0.01	0.711806	0.229	0.087		N
rs939146200	V474F	0.2	0	0.001	-0.96	0.699074	-0.421	0.115		N
rs942230085	D1553H	0.12	0.001	0.013	-0.78	0.616454	-0.234			N
rs947702278	E490D	0.62	0.001	0.002	-0.77	0.645423	0.098	0.153		N
rs948218532	L2194F	0.11	0.877	0.5	0.53	0	-2.982			D	N
rs948751837	E612D	0.53	0.001	0.008	-1.02	0.680556	-0.496	0.175		N
rs949074813	K1027Q	0.43	0.011	0.021	-0.68	0.669757	0.077	0.165		N
rs951476676	H2202R	0.45	0	0.003	-0.87	0.635417	-0.894			N	N
rs951501085	M502V	0.21	0.021	0.028	-0.04	0.650058	-1.433	0.281		N
rs953872972	T425I	0.13	0.084	0.035	-0.54	0.548088	-2.008	0.142		N
rs955212668	G772A	0.47	0.066	0.098	-2.15	0.645423	0.603	0.145		N
rs955653535	P1486S	0.01	1	1	-1.44	0	-6.587
rs958185037	D1821N	0.01	0.871	0.364	-2.3	0	-4.342			N
rs962976305	P1478L	0.05	0.974	0.903	0.6	0	-9.344			D
rs947702278	E490D		0.001	0.002	-0.77	0.645423	0.098
rs949074813	K1027Q	0.43	0.011	0.021	-0.87	0.669757	0.077
rs951476676	H2202R	0.45	0	0.003	-0.04	0.635417	-0.894
rs951501085	M502V	0.21	0.021	0.028	-0.04	0.650058	-1.433	0.281
rs953872972	T425I	0.13	0.084	0.035	1.06	0.548088	-2.008	0.142
rs955212668	G772A	0.47	0.066	0.098		0.645423	0.603	0.145
rs955653535	P1486S	0.01	1	1		0	-6.587			D
rs958185037	D1821N	0.01	0.871	0.364		0	-4.342
rs962976305	P1478L	0.05	0.974	0.903		0	-9.344
rs963452057	I1178V	0.59	0.001	0.005	-0.26	0	0.247	0.029		N
rs967858820	T2100S	0.01	0.999	0.942	-1.38	0	-3.487			D	N
rs974352625	K1472N	0.34	0.578	0.648	-0.29	0	-0.993			N
rs975172293	V2021A	0	0.938	0.81	-0.72	0.572422	-3.289			N
rs976402066	R227G	0.33	0.006	0.019	-1.14	0.669757	0.527			N
rs979858721	S1236G	0.15	0.214	0.269	-1.2	0.640046	-1.713			N
rs982161167	R1873K	0.25	0	0.001	-2.63	0.669757	-1.791			N
rs983354240	N1504D	0.01	1	1	-0.82	0	-4.825			D
rs985622413	G1050V	0	1	0.999	-0.58	0.568	-6.192		0.733	D
rs986723268	G414V	0.1	0.738	0.288	-0.37	0.480324	-1.777			N
rs989896136	N429K	0.19	0	0.001	-0.31	0.670915	-2.714			N
rs990754007	V628I	0.06	1	0.994	0.26	0.669757	-0.657			N
rs990831300	R882G	0.65	0	0	-2.28	0.650058	0.869			N
rs990977363	I307F	0.14			-0.41	0	-1.657			N
rs993692908	D963N	0.01	0.97	0.951	-0.88	0	-4.355			D	N
rs995195717	Y1921C	0	1	0.995	-1.04	0	-8.153			D
rs998001240	I1360T	0.04	0.048	0.261	0.05	0.472222	-3.259			N
rs998959115	A1739V	1	0.009	0.017	-0.14	0.680556	2.123			N
rs1001267024	L2053F	0	1	1	-0.1	0	-3.527			D	D
rs1002165626	I1200T	0.21	0.114	0.058	-0.38	0.483198	-1.869			N
rs1005990127	S954L	0.02	0.972	0.819	-0.5	0.566866	-4.546			D	D
rs1006589584	P859L	0.79	0.571	0.272	-1.28	0	-5.888			N
rs1007051944	P1375H	0	1	0.998	-0.5	0	-7.388			D
rs1009004215	E1837K	0.06	0.005	0.033	-0.44	0.556713	-2.756			N
rs1011995358	K522T	0.02	0.57	0.25		0.561993	-2.268			N
rs1015644827	N328S	0.35	0.079	0.027	-0.45	0.680556	-1.772			N
rs1017142178	N808K	0.01	0.975	0.919	-0.45	0	-4.89			D
rs1018627874	A937T	0	1	0.996	-0.77	0	-3.555			D	D
rs1020205799	I673L	0.32	0.052	0.082	-0.7	0.670915	-0.398			N
rs1023182868	E1397K	0.31	0.005	0.063	-0.88	0.635417	-0.435			N
rs1024109695	Y46H	0.32	0.005	0.006	-0.87	0	1.893			N
rs1027810518	M888R	0.24	0.021	0.028	0.1	0.556713	-2.705			N
rs1030058509	S1603I	0.04	0.039	0.063	-0.29	0.564815	2.113			N
rs1030249332	A1739T	0.02	0.459	0.278	-0.56	0.556713	-0.519			N
rs1031101359	H1812L	0	0.87	0.754	-1.57	0	-8.137			D
rs1031414688	Y1729F	0	0.926	0.842	-1.45	0	-3.523			N
rs1033439149	H1106Y	0.06	0.918	0.507	-0.48	0.484357	-2.283			N
rs1041339315	D1969E	1	0	0.004	-1.35	0.713789	0.142			N
rs1043629807	V2066M	0	1	0.99	-0.62	0.484357	-2.282			D	D
rs1051372731	Y187N	0.31	0.459	0.122	-2.35	0.650058	-0.394			N
rs1051504651	E53G	0	1	0.979	-0.9	0	-5.581			D
rs1051757826	T839A	0.47	0.096	0.163	-1.52	0	-1.285			N
rs1055285452	R1851Q	0.02	0.03	0.015	-2.37	0.643519	-1.9			N
rs1157873695	S1162R	0.29	0.396	0.152	-0.35	0	-1.332			N
rs1157994684	L1026P	0.01	0.467	0.433	-0.05	0.486111	-0.44			N
rs1158893048	I2190K	0	0.995	0.905	-1.17	0.660679	-4.887			D	D
rs1159735982	W484R	0	1	0.991	-0.13	0.484357	-10.94			D
rs1159795276	P853S	0.04	0.978	0.742	-1.47	0	-6.2			D
rs1161746002	A1714V	0.14	0.587	0.326	-1.7	0	-2.078			N
rs1163107855	E1254G	0.09	0.001	0.005	-3.08	0.572422	-3.206			N
rs1163309448	F346V	0.36	0	0	0.15	0.713789	0.346			N
rs1163578920	E486K	0.06	0.014	0.01	-0.19	0.699074	-1.974			N
rs1164174230	F466L	0.01	0.998	0.971	-0.1	0	-3.548			D
rs1164353101	V1476M	0.14	0.048	0.158	0.56	0.563657	-0.567			N
rs1164462211	H981L	0	0.998	0.985	-0.73	0	-8.776			D	N
rs1164462211	H981R	0.01	1	0.995	-0.49	0	-6.753			D	N
rs1164745681	H1106R	0.84	0.024	0.009	-0.32	0.643519	-1.395			N
rs1166320596	T1542S	0.62	0	0.001	-2.18	0.669757	0.383			N
rs1166495001	D342Y	0.02	0.356	0.322	-1.26	0.660679	-2.534			D
rs1167873311	W856C	0.05	1	0.993	-0.39	0	-11.025
rs1169877858	G216D	0.64	0	0	-1.74	0.713789	-0.325			N
rs1170155941	L1869R	0	0.267	0.441	-1.93	0.654	-5.195			D
rs1171070188	A1928S	0.01	0.999	0.983	-2.24	0	-2.745			D
rs1171070188	A1928T	0	0.987	0.84	-2.27	0	-3.705			D
rs1171398601	F17Y	1	0	0	-0.25	0.75	0.847			N
rs1173121015	N2149S	0.82	0.001	0.004	-1.02	0.669757	-0.38			N	N
rs1175070771	M1383I	0.09	0.51	0.531	-0.65	0	-2.463			N
rs1175070771	M1383I	0.09	0.51	0.531	-0.65	0	-2.463
rs1175353903	I2203L	0.01	0.226	0.133	-0.24	0	-1.623			N	N
rs1176498235	T1792A	0.38	0.004	0.029	-1.87	0.680556	-0.184			N
rs1176619154	I513M	0.17	0.025	0.066	-0.89	0.563657	-0.516			N
rs1177298031	W590C	0	1	0.997	-1.14	0	-8.282			D
rs1177298031	W590C	0	1	0.997	-1.14	0	-8.282
rs1177439224	V1681G	0	0.942	0.869	-2.84	0	-5.351			D
rs1177804952	V1711G	0.02	0.17	0.158	-0.58	0.654	-2.433			D
rs1179334159	K2255I	0.06	0.868	0.174	-0.74	0	-1.136			D
rs1179334159	K2255R	0.11	0.127	0.027	-1.19	0	-0.383			N
rs1179619767	F249S	0.76	0	0.001	-0.86	0.75	1.76			N
rs1179643787	Q283K	0.94	0.001	0.003	-0.59	0.711806	-0.717			N
rs1180386999	A1928V	0.01	0.995	0.943	-1.62	0	-3.672			D
rs1180709142	L1074R	0	1	0.999	-0.75	0	-5.711			D
rs1181651001	N2133Y	0.3	0.092	0.046	0.19	0	-1.936			N	D
rs1182108398	I1659S	0	0.987	0.951	-0.53	0	-5.146			D
rs1183631561	V1363M	0.33	0.001	0.026	-1.21	0.650058	-0.845			N
rs1183964149	P353A	0.28	0.361	0.077	-0.88	0.572422	-3.865			D
rs1185124006	H2229Y	0.03	0.144	0.02	-0.07	0.665509	-1.125			N	N
rs1186261927	E1403G	0.2	0.002	0.027	-1.01	0.640046	-1.863			N
rs1187087317	G788A	0.03	1	0.999	-3.04	0	-5.212			D
rs1187112454	L1308R	0.53	0.047	0.03	-0.42	0	-0.92			D
rs1187182686	D348E	0.15	0.989	0.912	0.1	0	-2.721			N
rs1187685735	M502I	0.18	0.439	0.165	0.45	0.680556	-1.394			N
rs1187832791	M1649V	0.26	0.001	0.008	-1.09	0	-1.591			N
rs1188153505	R1344Q	0.11	0.978	0.745	-0.74	0.564815	-1.451			N
rs1188743579	L745V	0.11	0.984	0.923	-0.55	0	-2.096			D
rs1189073138	A1016V	0.16	0	0.002	0.19	0.713789	2.056			N
rs1189656765	K469E	0.11	0.286	0.071	-0.16	0.69213	-0.865			N
rs1190415662	G1943V	0	1	0.999	-1.07	0	-8.636			D
rs1191277071	L821F	0.84	0.003	0.042	-1.13	0.548088	0.442			N
rs1191482801	V983M	0	1	0.995	-0.71	0	-2.469			D	N
rs1192961968	P2181S	0.03	0.005	0.006	-0.7	0.556713	-2.044			N	N
rs1193729366	A223T	0.5	0	0	-0.14	0.713789	-0.086			N
rs1194021838	P218L	0.01	0.073	0.06	0.21	0.69213	-1.975			N
rs1194893251	Y1126C	0	1	0.99	-0.49	0	-7.055			D
rs1194995089	I371T	0.02	0.895	0.468	-1.37	0	-2.107			N
rs1195526722	Q1543H	0.54	0	0.004	-0.82	0.665509	-1.379			N
rs1195539471	H190Y	0.17	0.049	0.048	-1.09	0	-1.206			N
rs1195539471	H190N	0.47	0.013	0.009	-1.65	0	-0.905			N
rs1195606986	P48L	1	0.709	0.217	-0.12	0	-1.131			N
rs1195606986	P48R	0.03	1	0.99	-0.2	0	-2.957			D
rs1197355076	S930T	0.01	0.985	0.901	-1.48	0	-1.839			N	N
rs1197400445	L243V	0.63	0	0.002	-0.73	0.713789	-0.24			N
rs1197495439	S684N	0.03	0.998	0.982	-1.99	0	-1.82			D
rs1197665770	D769V	0	1	0.995	0.41	0	-6.554			D
rs1199538877	S1376N	0.02	0.001	0.018	-1.89	0.616454	-2.186			N
rs1199677349	G314A	0.4	0.564	0.202	-1.36	0	-2.695			N
rs1200469268	V617F	0.01	0.851	0.756	-0.14	0.472222	-3.092			D
rs1200689743	I1496T	0.46	0.002	0.019	-0.25	0.665509	-2.523			N
rs1200755370	H894L	0.02	0.786	0.333	0.28	0.515046	-4.694			N	N
rs1201254743	V517F	0.71	0.001	0.004	0.51	0.564815	-1.123			N
rs1201254743	V517I	0.44	0.001	0.004	0.96	0.650058	-0.602			N
rs1201534366	S2127G	0.08	0.93	0.688	-0.57	0	-2.887			D	D
rs1201737444	A1102T	0	1	1	-0.17	0	-3.845			D
rs1203589782	A1670T	0	1	0.997	-0.38	0	-3.808			N
rs1203951749	Q805H	0	1	0.997	-0.97	0	-4.491			D
rs1204265245	I2141M	0	0.728	0.208	-1.31	0.480324	-1.471			N	N
rs1205250265	I204V	0.75	0	0.001	-1.73	0.713789	-0.317			N
rs1206863473	K1620E	0.2	0	0.002	-0.06	0.713789	-0.957			N
rs1207826284	A1481G	0.01	1	0.999	-1.54	0	-3.632			N
rs1208691126	S198T	0.58	0	0.001	-2.23	0.713789	-0.379			N
rs1209129770	L548V	0.26	0.349	0.119	0.28	0	-1.321			N
rs1209281410	E1013Q	0.09	0.006	0.082	-2.1	0.699074	-2.08			N	N
rs1209358680	T1409A	0.01	0.002	0.016	-1.6	0.650058	-0.457			N
rs1209484368	V1219M	0	0.975	0.805	-0.22	0.568	-0.87			N
rs1210208195	H52R	0.01	0.985	0.689	-1.57	0	-5.391			N
rs1211239423	M286I	0.41	0	0.001	-0.53	0.705678	-0.835			N
rs1211257538	A1094V	0	1	0.999	-0.27	0	-3.852			D
rs1211771784	G2094E	0	0.968	0.762	-0.03	0	-6.669			D	D
rs1212523072	P1428L	0.02	0.146	0.102	0.07	0.563657	-4.514			N
rs1212858633	A2T	0.17	0.006	0.01	0.1	0.670915	-1.662			N
rs1213172802	I513V	0.88	0	0	-1.64	0.713789	0.084			N
rs1213515910	Y1127C	0	1	0.999	-0.76	0	-8.159			D
rs1214002715	D473N	0.43	0.001	0.003	-1.39	0.670915	-0.755			N
rs1214257108	S193N	0.16	0	0	-1.16	0	0.369			N
rs1215675044	M233V	0.47	0	0	0.19	0.75	0.649			N
rs1216373793	V2142A	0.14	0	0.004	-1.7	0.548088	-0.814			N	N
rs1217570155	L1521S	0	0.976	0.817	-2.36	0	-3.918			D
rs1221143722	I753V	0.22	0.006	0.05	-0.07	0.69213	-0.523			N
rs1221290023	I687V	0.15	0.345	0.247	0.3	0.69213	-0.883			N
rs1221387381	W4C	0.19	0	0.002	0.19	0.670915	-2.371
rs1221392121	I1981N	0.01	0.591	0.481	-1.65	0.698603	-4.516			N
rs1221825339	Y1627H	0.5	0.009	0.02	-1.98	0.472222	-2.472			N
rs1221825339	Y1654H	0.06	0.001	0.002	0.24	0.669757	-0.635
rs1223165394	D986H	0.26	0.087	0.117	-1.2	0.566866	-2.631			N	N
rs1223165394	D986N	0.46	0.04	0.05	-1.28	0.572422	-1.777			N	N
rs1223439387	D575N	0.02	0.998	0.973	-0.87	0	-2.823			N
rs1224930391	A494S	0.04	0.061	0.04	-0.6	0.643519	-1.091			N
rs1225973801	Y1532C	0	1	0.998	-0.79	0	-8.219			D
rs1226096634	P1461S	0	0.998	0.99	-0.94	0	-6.085			D
rs1226778696	Q6H	0	0.999	0.966	-0.48	0	-3.378			D
rs1227245024	D1312V	0.19	0.28	0.065	-0.28	0.568	-1.945			N
rs1228237473	S1255I	0.21	0.117	0.14	0.15	0.484357	-2.912			D
rs1228724794	A1431V	0.64	0	0.001	0.91	0.69213	-1.035			N
rs1229618616	N1528K	0.08	0.979	0.925	-0.89	0.556713	-3.575			N
rs1229845264	S476P	0.97	0	0	-0.52	0	0.946			N
rs1230482589	P2063S	0	0.945	0.879	-1.47	0	-6.997			D	D
rs1230573600	G2074S	0	1	0.996	-0.29	0.548088	-5.234			D	N
rs1230627054	V395I	1	0	0.005	0.84	0.713789	0.508			N
rs1231341456	M427L	0.83	0.001	0.003	-0.4	0.705678	-0.556			N
rs1232139387	D2137G	0.06	0.348	0.067	-1.4	0	-3.799			N	N
rs1232298897	L9F	0	0.998	0.97	-0.77	0	-3.019
rs1234264555	F2191C	0	1	1	-1.11	0	-6.893			D	N
rs1235903426	G955S	0.01	1	0.999	-1.25	0	-5.483			D	D
rs1235996098	L7P	0	0.997	0.957	-1.21	0	-4.766
rs1237094942	L1448I	0.72	0	0.019	-0.97	0	-0.139			N
rs1237530502	S1732F	0	0.229	0.145	0.21	0	-3.331			N
rs1240670240	I520M	0.03	0.215	0.065	-1.41	0.486111	-0.804			N
rs1240986167	I1225T	0	0.563	0.179	-2.36	0.484357	-2.932			N
rs1241006369	Y1990H	0	1	0.998	-1.07	0	-4.742			D
rs1241349290	I631S	0.71	0.07	0.155	-2.35	0.633102	-1.506			N
rs1242275070	R2113G	0	1	0.998	-1.39	0	-6.124			D	D
rs1242280812	F583L	0.31	0.089	0.062	-0.87	0	-0.858			N
rs1243565109	L681P	0.05	1	0.997	-1.56	0	-4.228			D
rs1243735940	L1086P	0	1	0.996	-1.74	0	-6.246			D
rs1245378194	V1653A	0.01	0.594	0.374	-1.76	0	-2.883			N
rs1246023331	N1451H	0.02	0.242	0.489	-0.46	0	-1.222
rs1247296346	M1015I	0.33	0.004	0.029	-0.49	0.713789	-1.992			N	N
rs1247545497	T491S	0.06	0.895	0.41	-0.87	0.643519	-1.853			N
rs1247799077	L1405S	0.57	0.001	0.012	-2.22	0.480324	-1.393			N
rs1248100757	H550L	0.12	0	0.001	0.42	0.680556	-1.485			N
rs1248138584	I513K	0.22	0.01	0.017	-1.91	0.610778	-2.24			N
rs1248728772	E662V	0	1	1	0.3	0	-6.689			D
rs1249848617	K2257Q	0.52	0.181	0.05	-0.49	0	-0.186			N
rs1250000967	G1621E	0.18	0.319	0.457	-0.77	0	-3.577			D
rs1250083822	H2102R	0.03	0.993	0.882	0.09	0	-6.832			D	D
rs1250370138	A594V	0.77	0.001	0.011	-0.17	0.556713	-0.431			N
rs1251839800	R1615Q	0.1	0.717	0.187	-0.97	0	-3.38			D
rs1252516293	D2253N	0.27	0.049	0.018	-0.87	0	-0.732			N
rs1252784542	I1779V	0.01	0.74	0.702	-0.9	0	-0.764			N
rs1253377820	D208H	0.08	0	0.002	-0.33	0.670915	-1.185			N
rs1253880083	P1547S	1	0	0.001	-1.78	0.711806	1.518			N
rs1254244346	T941I	0	1	0.999	-0.19	0	-5.392			D	D
rs1254653511	F721Y	0.05	1	1	-0.84	0	-2.725			N
rs1255744285	E869D	0.57	0.044	0.028	-0.5	0.650058	-1.011			N
rs1257487627	L1033P	0	0.994	0.975	-0.91	0	-6.636			D
rs1257684576	Y770F	0.61	0.254	0.431	-0.28	0.650058	-0.981			N
rs1257722722	K373N	0.24	0.005	0.006	-0.47	0.556713	-1.317			N
rs1257797803	N1948I	0	1	0.988	0.8	0	-8.631			D
rs1257942696	T392I	0.12	0.024	0.049	-0.16	0.667824	-1.532			N
rs1258415769	N1973K	0.67	0.001	0.008	-0.57	0.713789	-0.216			N
rs1258559345	V617A	0.01	0.62	0.472	-1.3	0.548088	-2.781			N
rs1259379663	L2161I	0.2	0.001	0.004	-1.25	0.669757	-0.276			N	N
rs1259641466	V2143I	0.13	0.007	0.012	-0.95	0.670915	0.354			N	N
rs1260370314	V1608I	0.18	0.562	0.275	-0.41	0	-0.668			N
rs1260761006	C749S	0	1	0.999	-0.92	0	-8.374			D
rs1261867322	N1794S	0.19	0.002	0.038	-0.61	0.633102	-1.62			N
rs1262022412	L1743V	0.01	0.268	0.283	-0.74	0	-2.095			N
rs1262579392	P979H	0	1	0.999	-1.63	0	-8.53			D	D
rs1263451594	N1734H	0	0.868	0.859	-0.65	0	-4.654			D
rs1263936314	Y2045H	0	1	0.997	-1.12	0	-4.267			D	D
rs1265092441	P1300L	0.38	0.001	0.004	-0.76	0.515046	-0.964			N
rs1268103980	M636T	0.02	0.003	0.013	-1.36	0	-3.018			D
rs1268377517	W518C	0.2	0.024	0.011	-1.3	0.705678	0.233			N
rs1268855022	S812T	0.01	0.933	0.897	-0.35	0	-2.436			N
rs1269313427	V1661A	0	0.868	0.812	-1.79	0	-3.808			D
rs1270136273	K318T	0.16	0.004	0.002	-0.32	0.548088	-1.61			N
rs1270297708	S651L	0	1	0.999	0.13	0	-5.339			D
rs1270302198	T345P	0.23	0	0	-0.38	0.633102	-0.678			N
rs1270515768	E271G	0.09	0.63	0.489	-1.23	0.563657	-3.924			N
rs1270572077	I1936V	0.94	0.169	0.086	-0.81	0.69213	0.047			N
rs1272845813	A2162T	0.51	0.004	0.004	-0.59	0.633102	0.924			N	N
rs1273491705	M2075I	0.01	0.989	0.78	-0.58	0	-3.517			N	N
rs1274169400	R1873S	0.03	0	0.001	-1.37	0.564815	-3.565			N
rs1274571289	N58D	0	1	0.994	-0.24	0	-3.237			D
rs1275775998	I802T	0.19	0.146	0.158	-2.04	0.548088	-1.448			N
rs1277030968	Y1532H	0.04	0.883	0.904	-1.6	0	-4.725			D
rs1277494907	R2030W	0.01	1	0.97	-0.33	0.714571	-3.732			D	D
rs1277584205	A1217V	0.01	0.968	0.735	-0.1	0	-2.771			N
rs1277584205	A1217G	0.01	0.897	0.627	-1.39	0	-2.383			N
rs1277764683	A743G	0.01	0.975	0.954	-1.43	0	-3.813			D
rs1278712178	Y1151C	0.18	0	0	-1.03	0	0.823			N
rs1278865992	E201D	0.3	0	0.002	-0.24	0.669757	-0.887			N
rs1279489849	E1983K	0.51	0.036	0.021	-0.59	0.643519	-1.172			N
rs1279708556	I2141V	1	0.031	0.034	-1.29	0.69213	-0.007			N	N
rs1280621222	G1534D	0.01	1	1	-1.04	0	-6.223			D
rs1281270114	I1902V	1	0.003	0.004	-0.94	0.69213	0.17			N
rs1282337042	G577D	0.07	1	0.999	-1.09	0	-6.451			D
rs1284568085	T459A	0.09	0.04	0.04	-0.64	0.69213	-1.87			N
rs1284927970	G2038R	0	0.003	0.028	-0.6	0.561993	-1.27			N	N
rs1286052066	C791S	0.05	0.887	0.733	-0.68	0	-4.358			N
rs1286052066	C791Y	0	0.996	0.985	-0.14	0	-6.426			D
rs373400483	S442R	0.45	0	0.001	-0.09	0.699074	-0.459		0.608	N
rs1286332366	S442R	0.45	0	0.001	-0.09	0.699074	-0.459	0.254
rs1286367433	G1233D	0.01	0.957	0.788	-1.08	0	-4.649			N
rs1286393825	S1034L	0	1	1	0.15	0	-5.688			D
rs1287538117	M1012V	0.9			-0.65	0.667824	-1.227			N	N
rs1288332640	D1227V	0.05	0.014	0.028	-0.27	0.480324	-2.617			N
rs1288470710	G572R	1	0	0	-0.65	0.483198	2.798			N
rs1288507157	M1456T	0.57	0.017	0.026	-0.86	0	-0.171			N
rs1290195206	D1092Y	0	1	1	0.25	0	-8.666			D
rs1290370230	T1455A	0.02	0.499	0.521	-0.79	0	-2.86			N
rs1290835007	S969T	0.04	0.002	0.005	-0.4	0.643519	-1.167			N	N
rs1290897662	Y325C	0.01	1	0.968	-1.05	0	-6.16			D
rs1293321568	F1971V	0.55	0.002	0.016	-1.83	0.515046	-1.133			N
rs1295620775	P1927L	0.08	0.983	0.852	-0.71	0	-5.456			N
rs1296721219	V291M	0.1	0.001	0.007	-0.9	0.643519	-0.136			N
rs1297305839	G207D	0.65	0	0.001	-0.76	0.705678	-1.201			N
rs1297382373	L2032P	0	0.848	0.774	-1.47	0	-5.911			D	D
rs1298135994	E925D	0.01	0.883	0.698	-0.44	0.645423	-2.498			N	N
rs1299406729	K1524Q	0.01	0.984	0.976	-0.71	0.556713	-2.956			D
rs1300452618	D807E	0.25	0.221	0.309	0.01	0.669757	-0.391			N
rs1300816547	D1288G	0.44	0.856	0.345	-1	0.680556	-1.229			N
rs1300861791	T1867S	0.03	0.003	0.03	-0.55	0	-2.093			N
rs1301697912	M1037T	0	0.999	0.993	-0.7	0	-5.679			D
rs1304350988	Y835S	0.01	0.999	0.996	-1.39	0	-8.051			D
rs1305088181	W1593C	0	0.996	0.995	-1.61	0	-11.779			D
rs1305088181	W1593C	0	0.996	0.995	-1.61	0	-11.779
rs1308083200	V1352A	0	0.347	0.692	-1.57	0.486111	-3.522			N
rs1308308609	A1831T	0.17	0.745	0.634	-1.06	0	-1.909			N
rs1310379885	I498M	0.15	0.061	0.03	-1.5	0	-0.848			N
rs1311792433	A1950G	0.01	1	0.996	-1.22	0	-3.838			D
rs1312399680	Y1767D	0	0.999	0.997	-1.02	0	-8.708			D
rs1314950378	E2258G	0.01	0.998	0.979	-1.22	0	-1.979			D
rs1317928824	Y2139F	0	0.921	0.474	-0.73	0	-3.367			N	N
rs1320596855	E1940Q	0	0.985	0.919	-0.52	0	-2.179			N
rs1320596855	E1940K	0	1	0.995	-0.65	0	-3.405			D
rs1320976395	T1325A	0.27	0.015	0.016	-0.73	0.670915	-1.691			N
rs1321724982	L214H	0	0.836	0.497	-2.05	0.654	-2.794			D
rs1322004216	V589A	0	0.43	0.22	-1.42	0.561993	-3.162			N
rs1322059898	L1865F	0.26	0.001	0.018	-1.11	0.561993	-1.897			N
rs1322998567	W840R	0	1	0.998	-1.01	0	-11.723			D
rs1323033872	D528E	1	0	0.002	-0.42	0.699074	0.628			N
rs1323632686	A397G	0.03	0.073	0.066	-1.41	0.645423	-1.737			N
rs1323688798	V1704G	0.04	0.202	0.215	-2.31	0.472222	-3.498			D
rs1324382651	L1944F	0	0.997	0.938	-1.14	0	-3.838			D
rs1325368041	D2223E	0.9	0.473	0.111	-0.37	0.711806	-0.636			N	N
rs1325444658	L1139P	0.28	0.004	0.008	-1.12	0.606786	0.098			N
rs1325763785	V1704F	0.27	0.009	0.055	-1.45	0.566866	-1.198			N
rs1325929410	I1104V	0.19	0.772	0.338	-0.96	0	-0.611			N
rs1326879009	P5H	0.04	0.088	0.155	-1.05	0.643519	-0.006			N
rs1327492909	L261S	0.21	0.003	0.017	-1.67	0.643519	-1.447			N
rs1328274791	W1334R	0.17	0.683	0.411	-0.83	0.484357	-1.163			N
rs1329386066	E529V	0.03	0.384	0.273	0.21	0.480324	-5.085
rs1329885106	I560V	0.06	0.942	0.638	-1.3	0	-0.488			N
rs1329892244	G455S	0.57	0.005	0.006	-0.99	0.713789	-0.254			N
rs1330493099	Q1038K	0.14	0.008	0.107	-0.43	0.699074	-1.566			N
rs1330536004	S2183T	0.47	0.024	0.017	-0.43	0.635417	-0.827			N	N
rs1330596980	K1957Q	0.01	0.882	0.696	-0.31	0	-3.188			D
rs1330881375	F583S	0.15	0.992	0.889	-1.57	0	-2.315			N
rs1330988062	R369C	0	1	0.983	-0.86	0	-4.965			D
rs1331346635	N1709S	0.07	0.594	0.444	-0.57	0	-4.486			N
rs1331514556	C2086Y	0.03	0.943	0.492	-0.34	0.660679	-2.965			N	N
rs1331890080	F1703S	0	0.998	0.985	-1.87	0	-6.775			D
rs1332373044	G1050R	0	1	0.998	-0.72	0.472222	-4.979			D
rs1332525147	F409L	1	0.001	0.001	-0.83	0.69213	2.153			N
rs1333788377	N2044Y	0.01	0.035	0.081	0.19	0.568	-2.319			N	N
rs1334629351	E1833A	0.75	0.003	0.017	-0.61	0	0.615			N
rs1335127179	K2198E	0.11	0.651	0.313	-0.63	0.572422	-1.949			N	N
rs1335264436	A1094T	0	1	1	-0.63	0	-3.852			D
rs1335780959	P1755L	0	0.081	0.262	-0.57	0	-9.641			N
rs1336447377	L236R	0.06	0.356	0.258	-1.83	0.564815	-1.717			N
rs1337064915	I777V	1	0	0.006	-0.99	0.69213	0			N
rs1339216801	E529Q	0.18	0.005	0.014	-0.52	0.633102	-1.738			N
rs1339970975	L2012R	1	0.001	0.002	-1.73	0.640046	5.074			N
rs1340068224	A1857T	0.04	0.6	0.259	-0.87	0	-1.628			N
rs1340795238	W31R	0	1	1	-0.73	0	-10.147			D
rs1341073356	L829V	0.08	0.291	0.491	-1.27	0.643519	-1.752			N
rs1341124430	Q880R	0.42	0	0.001	-0.1	0.711806	-0.559			N
rs1341126671	S1034T	0.01	1	1	0.01	0	-2.844			D
rs1342625921	S1701C	0	0.981	0.897	-0.81	0.566866	-2.066			D
rs1342730733	I1234T	0	0.968	0.843	-2.52	0	-3.217			D
rs1343120030	S1161N	0.56	0.059	0.046	-0.56	0	-0.739			N
rs1344404842	I1820L	0.03	0.335	0.225	-0.55	0	-1.268			N
rs1344573501	A665S	0.65	0.974	0.771	-0.85	0	-0.557			N
rs1344632761	R1188T	0.42	0	0.001	-0.99	0.713789	-1.677			N
rs1345064524	Q973H	0.19	0.385	0.275	-0.93	0.483198	-1.677			N	N
rs1345374392	E313K	0.13	0.997	0.846	-0.65	0	-1.799			D
rs1345500775	N2119S	0.04	0.604	0.342	-0.66	0	-3.296			N	N
rs1345816371	S713R	0	1	1	-0.25	0	-4.67			D
rs1346355714	R1922T	0.47	0.004	0.005	-0.28	0.486111	-2.187			N
rs1350861749	W648C	0	1	1	-1.48	0	-12.435			D
rs1350861749	N1385D	0.25	0	0.001	-0.38	0.713789	-0.822			N
rs1350973387	E1220K	0.79	0.024	0.01	-0.78	0	-0.465			N
rs1351212535	E601V	0	1	0.999	0.16	0	-6.254			D
rs1353120003	V1674A	0	0.049	0.092	-1.77	0.561993	-2.302			N
rs1354769171	T1177I	0.22	0.837	0.312	-0.34	0	-1.664			N
rs1354931503	H2172R	0	0.546	0.334	0.07	0	-6.749			N	N
rs1355865878	W458C	0.18	0.991	0.662	-1.16	0.484357	-1.944			D
rs1355958163	M619V	0.72	0	0	-0.45	0.680556	0.094			N
rs1356398820	E669Q	0.01	1	0.995	-0.42	0	-2.63			D
rs1357173053	S305C	0.01	1	0.984	-0.56	0	-2.9			D
rs1357430207	A2042T	0	0.966	0.897	-0.51	0	-2.945			N	N
rs1360528368	M558V	0.01	0.999	0.978	-1.45	0	-3.495			D
rs1360878993	S1644L	0	0.591	0.42	0.34	0	-4.653			N
rs1361077860	I753T	0.03	0.287	0.292	-2.32	0.480324	-3.441			D
rs1361893112	T542A	0.78	0	0	-0.84	0.713789	-0.751			N
rs1362641439	Q1326E	0.27	0.002	0.017	0.17	0.650058	-1.037			N
rs1364173135	L1362F	0.02	0.883	0.953	-1.06	0	-3.256			N
rs1364623175	N1552Y	0.04	0.083	0.317	0.41	0.561993	-1.183			D
rs1366653234	M281I	0.14	0.138	0.065	-0.99	0.705678	-0.445			N
rs1366818370	G479R	0.09	0.003	0.005	-0.5	0.665509	-0.771			N
rs1366818370	G479S	0.54	0.031	0.01	-1.28	0.667824	-0.508			N
rs1367243581	K331N	0.05	0.447	0.178	-0.57	0	-2.297			N
rs1369180414	G750E	0.01	1	0.995	-0.71	0	-4.555			D
rs1371157712	S1603G	0.65	0	0	-1.02	0.713789	-0.647			N
rs1371806227	L1186F	0.17	0.178	0.126	-1.19	0.480324	-1.222			N
rs1371901681	K1040R	0	1	0.998	-0.19	0	-2.644			D
rs1373146965	V728L	0.01	0.772	0.626	-1.16	0	-1.151			N
rs1373589458	L229F	0.98	0	0	-1.14	0.713789	-0.481			N
rs1374522821	E1215K	0.04	0.133	0.065	-0.73	0.563657	-1.201			N
rs1374798906	P1022R	0.03	0.999	0.985	-0.8	0	-2.853			N
rs1375277326	S2127N	0.01	0.921	0.656	-0.63	0	-1.96			N	N
rs1376197004	L694F	0.13	0.999	0.988	-1.07	0	-1.337			D
rs1376343055	F346S	0.78	0	0.001	-1.66	0.680556	0.33			N
rs1376773298	K2036M	0.15	0.624	0.326	0.05	0.670659	-0.847			N	N
rs1377745809	A603E	0.02	0.087	0.148	0.1	0	0.388			D
rs1378046534	A1462V	0.23	0.022	0.079	-0.28	0	-1.989			N
rs1378165476	M1419V	0.27	0.372	0.209	-0.69	0	-1.565			N
rs1378785661	T1966N	0.01	0.996	0.98	-1.03	0	-3.465			D
rs1380091764	V1019A	0.04	0.767	0.685	-1.1	0.572422	-2.621			N
rs1380169374	P784A	0.25	0.986	0.949	-1.63	0	-3.853			D
rs1380230769	C626F	0	0.997	0.942	-0.05	0.606786	-10.322			D
rs1380622432	F2122V	0	0.993	0.905	-1.63	0	-5.497			D	D
rs1382766437	S1671R	0	0.999	0.99	-0.19	0	-4.76			D
rs1384958643	Q299E	1	0.001	0.003	-0.39	0.669757	-0.189			N
rs1385095364	C626F	0.01	0.132	0.16	-1.66	0	-3.921
rs1385786838	V907D	0.04	0.845	0.713	-1.5	0.734	-4.721			D	N
rs1386746369	K2023E	0.33	0.005	0.012	-0.27	0.669757	-1.513			N
rs1387396646	T1715A	0.65	0.015	0.017	-1.16	0.635417	0.31			N
rs1388254764	M671I	0.01	0.986	0.93	-0.85	0	-3.007			D
rs1389385094	P218S	0.81	0	0.001	-1.33	0.713789	0.463			N
rs1390494110	V408L	1	0	0.001	-0.71	0.667824	0.221			N
rs1391437630	M1581V	0.18	0.002	0.017	-1.1	0	-0.319			N
rs1392889686	L268P	0.26	0.978	0.836	-1.23	0.472222	-1.474			D
rs1393174280	K401N	0.2	0.136	0.091	-0.11	0.561993	-1.166			N
rs1393450793	D1199G	0.21	0.389	0.146	-0.9	0	-2.953			N
rs1393724114	S1954L	0	0.235	0.219	0.13	0.480324	-3.528			N
rs1394248066	L15F	1	0	0	-0.63	0.75	1.841			N
rs1394478178	I883V	0.68	0	0	-0.96	0.69213	0.103			N
rs1394696355	L735V	0.01	1	0.996	-1.63	0	-2.73			D
rs1394718455	A1355D	0	0.788	0.936	-0.49	0	-5.285			D
rs1394779021	S1067C	0	0.999	0.954	-0.58	0.670659	-3.494		0.858	D
rs1394871591	Q21E	0.02	0.774	0.257	-0.17	0	-1.991			D
rs1396119662	G2120R	0	0.998	0.958	-0.56	0	-7.013			D	D
rs1397258040	G216S	0.79	0	0	-1.11	0.69213	0.568			N
rs1397695033	K259E	1	0	0	0.21	0.75	0.019			N
rs1397807279	V1984I	0.02	0.915	0.874	-0.19	0	-0.948			N
rs1398277191	G2165R	0	0.997	0.973	-0.54	0	-4.949			D	N
rs1404367011	N1575S	0.24	0	0.002	-0.66	0	-0.928			N
rs1404867252	C215Y	0	0.999	0.976	-0.23	0.610778	-5.772			N
rs1405124342	L1865P	0.07	0.596	0.629	-1.71	0.483198	-4.367			D
rs1405364388	T539I	0.27	0.046	0.045	-0.4	0.635417	-0.041			N
rs1405364388	T539S	0.74	0.004	0.007	-0.6	0.680556	-0.391			N
rs1406049110	T267I	0.18	0.013	0.01	-0.05	0.669757	-1.863			N
rs1407526873	C23R	0.02	0.035	0.071	-0.2	0.699074	-2.052
rs1409142466	T774I	0.18	0.027	0.063	-0.3	0.563657	-2.176			N
rs1410032573	A1784T	0.1	0.198	0.141	-0.83	0.556713	-2.178			N
rs1410066614	T389I	0	0.701	0.285	0.01	0	-3.284			D
rs1411986950	I1496V	0.51	0	0.005	-0.99	0.670915	0.046			N
rs1414098242	H311Y	0.99	0.041	0.008	0.19	0	0.09			N
rs1414511426	G948E	0	1	0.999	-0.25	0	-7.316			D	D
rs1414927886	T1444A	0.59	0	0.004	-0.93	0.713789	-0.092			N
rs1415424191	T1030I	0.05	0.576	0.457	-0.15	0.483198	-2.734			N
rs1416130397	C1111S	0.01	0.999	0.988	-0.7	0	-9.446			D
rs1416140886	M281V	0.15	0.013	0.017	-1.06	0.69213	-0.947			N
rs1416460535	D2226Y	0.01	0.998	0.936	-0.38	0	-4.308			D	N
rs1416460535	D2226H	0.03	0.999	0.936	-0.85	0	-3.003			D	N
rs1418010894	P951H	0	0.999	0.991	-1.37	0	-7.863			D	N
rs1420483869	N2044S	0.34	0	0.006	-0.31	0.699074	0.638			N	N
rs1420814443	H1626Y	0.02	0.009	0.009	0.15	0.699074	-1.274			N
rs1422137304	Q2129P	0	0.999	0.979	-0.85	0	-5.259			D	D
rs1422196563	T1305I	0.19	0.107	0.039	-0.24	0.667824	-2.347			N
rs1423053651	P1479L	0.13	0	0.002	-0.27	0.705678	-2.095			N
rs1424041722	S1028N	0.13	0.087	0.148	-0.35	0.572422	-0.691			N
rs1425144218	V1653M	0	0.971	0.856	-1.17	0	-2.214			N
rs1426058716	I842V	0.12	0.228	0.146	-0.77	0.699074	-0.824			N
rs1426058716	I842L	0.77	0.001	0.003	-0.46	0.711806	-0.052			N
rs1426268203	S2249P	0.16	0.001	0.003	-0.02	0	0.588			N
rs1426955105	T483S	0.5	0.001	0.002	-0.86	0.665509	0.061			N
rs1426955105	T483N	0.53	0	0.001	-1.14	0.680556	0.129			N
rs1427138461	A1612V	0.01	0.708	0.466	-0.27	0.486111	-2.89			D
rs1428622025	R1272S	0.75	0.138	0.041	-1.34	0.665509	-0.228			N
rs1429190496	S870G	0.38	0	0.001	-1.18	0.635417	-0.556			N
rs1431562104	A2245G	0.35	0.044	0.014	-1.21	0	-0.208			N
rs1431676132	V42M	0.02	0.999	0.981	-1.13	0	-1.031			D
rs1433385202	V2091I	1	0	0	-0.9	0.713789	0.062			N	N
rs1434270706	R2081Q	0.01	1	0.994	-0.98	0	-3.487			D	N
rs1435223680	D1969H	0	0.037	0.071	-0.59	0.483198	-3.388			N
rs1436659710	S2185F	0.06	0.572	0.197	0.01	0.610778	-0.747			N	N
rs1438198598	R1877W	0.03	0.478	0.447	-0.64	0.686627	-2.319			D
rs1438323919	G1415R	0	0.955	0.856	-0.44	0	-5.618			D
rs1438572689	V2241A	0.76	0.642	0.125	-2.07	0	0.458			N
rs1439183015	G836R	0.05	0.988	0.965	-0.21	0	-4.76			D
rs1439473323	V1053I	0.09	0.985	0.951	-0.89	0	-0.913			D
rs1439999533	V607L	0.49	0.001	0.012	-0.71	0.665509	-0.802			N
rs1440765616	V2167F	0.03	0.82	0.535	-1.64	0.484357	-2.409			N	N
rs1443146369	S1137F	0.05	0.823	0.197	-0.18	0.486111	-1.557			N
rs1444643566	G867S	0.04	0.974	0.742	-0.98	0	-3.875			N
rs1445439340	E50Q	0.06	0.255	0.097	-0.73	0	-0.505			N
rs1445490922	P1022A	0.43	0.775	0.306	-1.25	0	-2.816			N
rs1445490922	P1022T	0.36	0.994	0.946	-1.04	0	-2.262			N
rs1445502917	A1259G	0.3	0.004	0.005	-1.28	0.650058	-0.773			N
rs1446252009	A2058V	0	0.999	0.99	-0.03	0	-3.482			D	D
rs1446919610	V1257A	1	0.02	0.034	-1.57	0.640046	-0.161			N
rs1447152912	A1016T	0.01	0.038	0.102	-0.64	0.650058	-0.243			N
rs1447234040	W1705R	0	0.996	0.984	-1.18	0	-12.862			D
rs1447297449	S1140I	0.07	0.823	0.284	-0.21	0.564815	-2.203			N
rs1447356786	T1998S	0.54	0.004	0.016	-0.52	0.680556	0.05			N
rs1447576718	H410Y	0.01	0.017	0.006	0.62	0.564815	-1.422			N
rs1447576718	H410N	0.01	0.008	0.003	-0.09	0.667824	0			N
rs1449321907	D986E	0.19	0.607	0.403	0.08	0.650058	-1.531			N	N
rs1450255575	G1692E	0	1	1	-0.77	0	-7.311			D
rs1452012565	S1147N	0.16	0.551	0.152	-0.82	0	-1.001			N
rs1452221771	A1274S	0.8	0.004	0.002	-0.84	0.669757	0.229			N
rs1452789755	S420G	1	0	0	-0.64	0.616454	2.287			N
rs1453119074	H2006Y	0	0.999	0.991	0.36	0	-5.158
rs1453818834	G1070A	0.02	0.032	0.083	-0.95	0.633102	-1.766			N
rs1453883345	K422M	0.01	0.236	0.281	0.07	0.568	-1.971			D
rs1454272923	I1055V	0.48	0.343	0.371	-0.89	0	-0.454			N
rs1454763202	D1847G	0.04	0.773	0.579	-1.68	0	-5.251			D
rs1454849819	Q1160R	0.54	0.029	0.01	-0.16	0	-1.144			N
rs1456281429	N337S	0.27	0.435	0.067	-0.18	0.670915	-1.22			N
rs1457584399	Q270R	0.42	0	0.001	-0.07	0.713789	-1.523			N
rs1457850583	G2160E	1	0	0.001	-0.49	0.713789	1.9			N	N
rs1458069413	P1442L	0.07	0.745	0.71	0.14	0.564815	-2.635			N
rs1458690339	R443S	0.26	0	0.001	-1.19	0.705678	0.391			N
rs1458927804	R43W	0	1	1	-0.46	0	-6.105			D
rs1459229334	R43R	0.39	0	0	-0.45	0	-0.004
rs1461590067	P859S	0.33	0.993	0.935	-1.56	0	-5.4			D
rs1461682152	Y793C	0.05	0.994	0.964	-0.86	0.654	-6.46		0.607	D
rs1462120527	G1968E	0	1	0.997	-0.86	0	-7.677			D
rs1462770650	N922D	1	0	0.002	-0.29	0.699074	-1.364			N	N
rs1463982273	W1599S	0	0.999	0.978	-1.68	0	-11.854			D
rs1465400468	V1180I	0.21	0.009	0.019	-0.43	0	-0.479			N
rs1465900695	F1117L	0.01	0.963	0.839	-1.23	0.564815	-5.699			N
rs1466062707	I1183V	0.69	0.002	0.013	-1.21	0.711806	-0.596			N
rs1466089023	T16S	0.02	0.967	0.858	-0.7	0	-2.286			N
rs1466824632	N337H	0.07	0.995	0.894	-0.36	0.667824	-1.588			N
rs1466911823	V2244G	0.01	0.534	0.188	-2.48	0	0.293			D
rs1466911823	V2244A	0.38	0.189	0.039	-1.86	0	0.291			N
rs1467223032	K2231Q	0.47	0.296	0.074	-0.4	0.69213	-0.042			N
rs1467468896	G1036R	0	1	1	-0.41	0	-7.583			D
rs1467962548	A915V	0	0.999	0.977	-0.23	0	-3.575			D	D
rs1468208209	L1045V	0.13	0.629	0.377	-1.49	0.616454	-0.129			N
rs1468402355	G698V	0.59	0.004	0.008	-0.12	0.480324	0.313			N
rs1469204029	S1169N	0.34	0.949	0.696	-0.5	0	-0.706			N
rs1472515157	I1445F	0.01	0.022	0.189	-1.39	0	-2.539			N
rs1473779586	V785L	0.03	0.999	0.995	-1.03	0	-2.474			N
rs1477409005	A844G	0.2	0.003	0.008	-1.06	0.563657	-1.958			N
rs1478110200	L1086V	0	0.999	0.967	-1.68	0	-2.559			D
rs1478445569	G1315R	0.06	0.34	0.077	-0.38	0	-4.235			D
rs1478522909	D917G	0.07	0.968	0.704	-1.43	0	-4.31				D
rs1479364744	G675S	0	1	1	-1.31	0	-5.739			D
rs1479432684	G1621R	0.11	0.319	0.314	-0.51	0	-4.055			D
rs1480322697	G592C	0	1	0.999	-1.02	0	-7.463			D
rs1481567255	F1875L	0.08	0.021	0.015	-1.29	0	-3.529			N
rs1481567255	F1875L	0.08	0.021	0.015	-1.29	0	-3.529
rs1482208205	G1905D	0.01	0.734	0.288	-0.8	0.484357	-5.148			D
rs1482410122	D1447V	0.2	0.014	0.014	0.46	0	-2.827
rs1483079392	S1976T	0.01	0.996	0.944	-0.47	0	-2.63			D
rs1483428313	W372R	0	1	1	-1.02	0	-12.141			D
rs1483852558	M1822T	0	0.971	0.926	-1.03	0	-4.773			D
rs1484473435	Y2206C	0	1	0.997	-0.94	0	-7.178			D	N
rs1486873520	H1171R	0	0.006	0.005	-0.32	0	-0.063			N
rs1488629189	L2131P	0	1	0.999	-1.89	0	-6.133			D	D
rs1488795944	G1482E	0.51	0.019	0.024	-0.37	0.643519	-2.286			N
rs1489055948	A2058T	0	0.994	0.939	-0.78	0	-3.224			D	D
rs1490374270	V1783A	0.45	0.016	0.06	-2.13	0	-0.594			N
rs1490595883	T738I	0.21	0.91	0.838	-0.45	0	-1.882			D
rs1490595883	T738K	0.03	0.999	0.989	-1.01	0	-3.469			D
rs1554700626	R1899T	0	0.119	0.043	-0.72	0	-5.354			N
rs1883024	L1648P	0	0.995	0.961	-1.19	0.515046	-4.575		0.627	D
rs34879708	D2243E	0.22	0.228	0.078	-0.9	0.198	-0.35	0.268		N
rs1003967395	Q2179K	0.11	0.189	0.168	-2.32	0.781	-2.37	0.494
rs771051253	D1468E	0.6	0	0.001	-0.44		0.16
rs147920726	N1406K	0.18	0	0.006	-1.18	0.187	-1.07	0.131		N
rs375796096	S1392R	0.01	0.902	0.885	-2.2		-4.06	0.265
rs767569511	L1128M	0	1	1	-1.54	0.926	-1.93	0.525		D
rs1377942275	S1024R	0.39	0.087	0.148	0.1	0.216	0.39	0.125		N
rs1286052066	C791S	0.02	0.887	0.733	-0.68		-4.36
rs1286052066	C791Y	0	0.996	0.985	-0.14	0.669	-6.43	0.664
rs187695583	Q732H	0			-0.85		-3.66
rs1348095915	W648C	0	1	1	-1.48	0.97	-12.44	0.805
rs766258366	I541V	0.92	0	0.001	0.32		-0.15	0.036
rs369118870	D457E	0.55	0	0.001			0.14			N
rs372030899	D434E	0.55					-0.2			N
rs778130619	L222V	0.01	0.886	0.391	-0.19		-1.62
rs371949943	Q205E	1	0.001	0.01	0.22		-0.49
rs371949943	Q205K	0.92	0	0	-0.54		-0.14			N
rs780811638	D116E	0.9			-1.39		0.43
rs780811638	D176E	0.34					0.43
rs774116096	M112I	0.53			-0.82		0.19
rs774116096	M172I	0.26					0.19
rs377248142	K106R	0.79			-0.37		-0.23
rs377248142	K166R	0.5					-0.23
rs1372010376	K106E	0.81			-1.54		0.83
rs1372010376	K166E	0.91					0.83	0.158
rs1421334953	P105S	0.49			-2.54		-1.92
rs1421334953	P165S	0.99					-1.92	0.045
rs1377389046	S103C	0			-1.19		-2.74
rs768608473	S103P	0.03			-0.05		-1.5	0.203
rs768608473	S163P	0.17					-1.5
rs576319110	L102F	0.23			-0.29		-1.39	0.26
rs576319110	L132F	0.72					-1.39
rs1315096001	N101S	0.02			-2.44		-2.76
rs1315096001	N161S	0.02					-2.76	0.116
rs1376866663	Y99C	0.17			-0.89		-0.7
rs1376866663	Y159C	0.16					-0.7
rs773518130	F97L	0	0.995	0.885	-0.43		-3.21
rs773518130	F157L	0.05					-3.21	0.29
rs369793332	G96V	0.21			-0.11		-0.21	0.244
rs369793332	G156V	0.27					-0.21
rs1406953660	S95F	0			-0.58		-2.18
rs1406953660	S155F	0					-2.18
rs1307642956	F94V	0.07	0.998	0.985	-0.24		-0.74	0.341
rs1307642956	F154V	0.09					-0.74
rs1330498826	E92G	0	1	0.996	-1.12		-3.74	0.299
rs1330498826	E152G	0.01					-3.74
rs766806821	D90N	0.07			-1.17		-1.73	0.344
rs766806821	D150N	0.03					-1.73
rs1348849954	Q85L	0.03			-0.58		-1.81	0.323
rs1348849954	Q85P	0.03	0.991	0.761	-0.56		-1.11
rs1348849954	Q145L	0.19					-1.81
rs1348849954	Q145P	0.06					-1.11
rs1178234418	N81S	0.48			-1.33		-0.09	0.198
rs1178234418	N141S	0.19					-0.09
rs369383278	S79G	0.6			-1.35		1.23
rs369383278	S139G	1					1.23
rs1416907998	S78P	0.06			-0.05		-0.96
rs1416907998	S138P	0.12					-0.96
rs770247341	K77E	1			0.09		0.36	0.337
rs770247341	K137E	1					0.36
rs773677698	I75M	0.1			0.21		0.36
rs773677698	I135M	0.11					0.36
rs771194181	Q73R	0.95			-1.93		-0.11
rs771194181	Q133R	1					-0.11
rs1394881972	K67R	0.4			-1.54		-0.54
rs1394881972	K127R	0.32					-0.54	0.121
rs138438101	R66L	0.16			-0.98		0.35
rs138438101	R66H	0.34	error				-0.37
rs138438101	R126L	0.31	error				0.35	0.152
rs138438101	R126H	0.13					-0.37
rs1286945641	R66C	0.03			-0.65		-0.93
rs1286945641	R126C	0.05					-0.93
rs1364351263	M65V	0.27	error		-0.49		-0.1
rs1364351263	M125V	0.59					-0.1	0.063
rs1292688118	K63R	0.46	error		0.21		-0.32
rs1292688118	K123R	0.67					-0.32	0.118
rs1380061540	M62I	0.34			-0.36		-0.01
rs1380061540	M122I	0.14					-0.01
rs1391677880	T60I	0.13	error		0.18		-1.47
rs1391677880	T120I	0.13					-1.47
rs753703009	K58E	0.14	error		-1.25		1.08
rs753703009	K118E	1					1.08
rs543312335	R51S	0.02			-2.18		0.01
rs543312335	R111S	0.58	0.016	0.019	-0.58		0.01	0.29
rs769844472	R50W	0	error		-1.27		-3.27
rs769844472	R110W	0.03					-3.27
rs1387348591	A49T	0.04	error		-1		-1.32	0.521
rs1387348591	A109T	0.13					-1.32
rs376321182	S47A	0.59	error		-1.06		-0.06
rs376321182	S107A	1					-0.06
rs774529961	F46L	0.38	error		-0.14		-0.33
rs774529961	F106L	1					-0.33	0.391
rs746275015	L45P	0			-0.41		-4.24
rs746275015	L105P	0.02	error				-4.24
rs772601794	R44P	0	error		-0.27		-4.58	0.641
rs772601794	R44H	0					-3.09
rs772601794	R104P	0	error		-0.27		-4.58
rs772601794	R104H	0.01					-3.09	0.808
rs141348278	R44C	0	error		-0.56		-4.99	0.587
rs141348278	R104C	0					-4.99
rs746595809	I41T	0			-2.02		-2.8	0.698
rs746595809	I101T	0.01	error				-2.8
rs868563297	S40F	0			-0.63		-4.59
rs868563297	S40C	0	error				-3.8
rs868563297	S100F	0			-0.63		-4.59
rs868563297	S100C	0.01	0.973	0.701			-3.8	0.588
rs1026309041	S40T	0			-1.86		-2.3	0.402
rs1026309041	S100T	0	1	0.987			-2.3
rs768439631	F37C	0			-1.13		-4.96	0.226
rs768439631	F97C	0	1	0.99			-4.96
rs964035613	V33D	0			-0.55		-3.33	0.477
rs964035613	V93D	0.05	0.76	0.439			-3.33
rs1450935000	V33I	0.36	error		-0.86		-0.12	0.354
rs1450935000	V93I	0.42	0.001	0.005			-0.12
rs1436757527	P31S	0	error		-1.09		-5.23
rs1436757527	P91S	0.03	0.996	0.725			-5.23
rs1023108666	T26A	0	error		-0.99		-3.5	0.433
rs1023108666	T86A	0	1	0.99			-3.5
rs145183203	P25L	0	1	0.993	-0.41		-5.02
rs145183203	P85L	0.04					-5.02
rs766158859	Y24H	0.54	error		-0.58		0.42	0.238
rs766158859	Y84H	0.52	0.004	0.005			0.42
rs1408254842	R23C	0	error				-3.6
rs1408254842	R83C	0.01	1	0.899			-3.6
rs951906188	F82Y	0.03	0.928	0.533		0.238	-1.91
rs1408254842	R23S	0	error		-0.78		-1.68
rs1408254842	R83S	0.19	0.662	0.167			-1.68	0.47
rs951906188	F22Y	0	error		-0.04		-1.91	0.202
rs981555662	N18H	0	error		-0.22		-3.31	0.577
rs981555662	N78H	0.02	0.969	0.635		0.319	-3.31
rs1479726300	A17V	0.68	error		-0.95		0.5	0.51
rs1440897035	G72W	0.01	1	1			-5.75
rs1479726300	A77V	1	0.046	0.034			0.5
rs1440897035	G12W	0.03	0.997	0.946	-0.19		-5.75
	Here, D=Deleterious, N=Neutral
